# Supplementary material for: A minimal Fanconi Anemia complex in early diverging fungi
Source: Sci Rep. 2024 Apr 30;14:9922. doi: 10.1038/s41598-024-60318-w (PMC11061109; doi:10.1038/s41598-024-60318-w)
Supplement: Supplementary file 1 — Supplementary Information 1. [file 41598_2024_60318_MOESM1_ESM.xlsx]

## Sheet: reference_dataset
Protein name	Homo sapiens	Mus musculus	Caenorhabditis elegans	Drosophila melanogaster	Saccharomyces cerevisiae	Dictyostelium discoideum
MHF1/ CENPS	Q8N2Z9	Q9D084	G5EBV2		Q3E835	Q54PV0
MHF2/ CENPX	A8MT69	Q8C4X1	Q20071		Q3E829
FANCA	O15360	Q9JL70
FANCB	Q8NB91	Q5XJY6
FANCC	Q00597	P50652
FANCD2	Q9BXW9	Q80V62	Q9U2H4	Q8MYL1		Q55F81
FANCE	Q9HB96	B8JJD3				Q54WG5
FANCF	Q9NPI8	E9Q5Z5
FANCG	O15287	Q9EQR6
FANCI	Q9NVI1	Q8K368	Q7Z151	A1Z7L1		Q54BR4
FANCJ/BRIP1	Q9BX63	Q5SXJ3	O62217		P06839	Q54LI7
FANCL	Q9NW38	Q9CR14		A0A0B4LH34		Q54CR0
FANCM	Q8IYD8	Q8BGE5	P91352	Q9VDA0	P40562	Q8T145
FANCO/RAD51C	O43502	Q924H5	Q95Q25	C6SV45		Q54PJ7
FAAP20	Q6NZ36	Q3UN58
FAAP24	Q9BTP7	Q8BHL6
FAAP100	Q0VG06	A2ACJ2
UHRF1	Q96T88	Q8VDF2
UHRF2	Q96PU4	Q7TMI3
UBE2T/FANCT	Q9NPD8	Q9CQ37				Q54F00
ATR	Q13535	Q9JKK8	Q22258	Q9VXG8	P38111	Q54ER4
SLX1	Q9BQ83	Q8BX32	P91351	Q9VN41	P38324
SLX4/FANCP	Q8IY92	Q6P1D7		Q9VS48	Q12098
FAN1	Q9Y2M0	Q69ZT1	P90740			Q55FW8
EME1	Q96AY2	Q8BJW7		A1Z8C0
MUS81	Q96NY9	Q91ZJ0	P91153	Q9V3T1	Q04149	Q551H0
XPF	Q92889	Q9QZD4	G5EBZ1	Q24087	P06777	Q54PN5
ERCC1/FANCQ	P07992	P07903		Q7KMG7	P06838	Q55GG6
REV1	Q9UBZ9	Q920Q2	Q09615	Q9W0P2	P12689	Q54KS3
REV3	O60673	Q61493	A0A0K3AX87	Q9GSR1	P14284	Q55AZ3
REV7/FANCV	Q9UI95	Q9D752	Q8T870	Q9VNE1	P40958	Q54S00
DPOLN	Q7Z5Q5	Q7TQ07
FANCU/XRCC2	O43543	Q9CX47		Q9VWT5		Q54G98
FANCW/RFWD3	Q6PCD5	Q8CIK8	Q9XX98	Q9VV99		Q55DX7
USP1/ UBP1	O94782	Q8BJQ2	Q8WT44	Q24574	P25037	P54201
UAF1/ WDR48	Q8TAF3	Q8BH57	Q20059	Q1LZ08		Q54ZP5
BRCA1/ FANCS	P38398	P48754	B6VQ60	Q9GTU6		Q54C05
BRCA2/FANCD1	P51587	P97929	G5EG86	Q9W157		Q54BU8
PALB2/FANCN	Q86YC2	Q3U0P1
RAD51	Q06609	Q08297	Q95Q25	Q27297	P25454	Q557E6

## Sheet: 183_fungal_assemblies
Assembly accession ID	Organism name	Pubmed ID	DOI
GCA_000002525.1	Yarrowia lipolytica CLIB122	15229592
GCA_000006255.1	Postia placenta Mad-698-R	19193860
GCA_000146045.2	Saccharomyces cerevisiae S288C	8849441
GCA_000146465.1	Encephalitozoon intestinalis ATCC 50506	22802648
GCA_000146945.2	Sclerotinia sclerotiorum 1980 UF-70	21876677
GCA_000149305.1	Rhizopus delemar RA 99-880	[19578406]
GCA_000149335.2	Coccidioides immitis RS	19717792
GCA_000149845.2	Schizosaccharomyces japonicus yFS275	21511999
GCA_000150675.2	Verticillium dahliae VdLs,17	21829347
GCA_000151295.1	Allomyces macrogynus ATCC 38327	23548000, 24710297
GCA_000151645.1	Tuber melanosporum	20348908
GCA_000167675.2	Trichoderma reesei QM6a	18454138
GCA_000181695.1	Malassezia globosa CBS 7966	18000048
GCA_000182565.2	Spizellomyces punctatus DAOM BR117	24710297
GCA_000182895.1	Coprinopsis cinerea okayama7#130	20547848
GCA_000182965.3	Candida albicans SC5314		10.1186/gb-2013-14-9-r97
GCA_000192795.1	Vavraia culicis subsp, floridensis	26300319
GCA_000203795.1	Batrachochytrium dendrobatidis JAM81	24950717, 24646409
GCA_000204055.1	Melampsora larici-populina 98AG31	21536894
GCA_000209485.1	Enterocytozoon bieneusi H348	19132089
GCA_000218685.1	Serpula lacrymans var, lacrymans S7,9	21764756
GCA_000219625.1	Zymoseptoria tritici IPO323	21994252
GCA_000225545.1	Arthrobotrys oligospora ATCC 24927	21909256
GCA_000230595.3	Edhazardia aedis USNM 41457	26300319
GCA_000230625.1	Exophiala dermatitidis NIH/UT8656	28348446
GCA_000231115.1	Vittaforma corneae ATCC 50505	12425527
GCA_000250985.1	Nematocida parisii ERTm1	22813931
GCA_000277815.3	Encephalitozoon hellem ATCC 50504	22802648
GCA_000280035.2	Encephalitozoon romaleae SJ-2008	22802648
GCA_000316135.1	Trachipleistophora hominis	23133373
GCA_000328475.2	Ustilago maydis 521	17080091
GCA_000383075.1	Nosema bombycis CQ1	23496955
GCA_000385875.2	Anncaliia algerae PRA339	24967735
GCA_000400465.1	Wallemia ichthyophaga EXF-994	24034603
GCA_000439145.3	Rhizophagus irregularis DAOM 181602=DAOM 197198	[24277808, 29355972]
GCA_000442015.1	Rozella allomycis CSF55	23932404
GCA_000447185.1	Nosema apis BRL 01	23829473
GCA_000711695.1	Tilletiaria anomala UBC 951	24926052
GCA_000738915.1	Nematocida sp, 1 ERTm6	25237020
GCA_000739165.1	Podila verticillata NRRL 6337	28289537
GCA_000760515.2	Mitosporidium daphniae		10.1073/pnas.1410442111
GCA_000803265.1	Ordospora colligata OC4	25587016
GCA_000827485.1	Amanita muscaria Koide BX008	24923322
GCA_000938895.1	Parasitella parasitica	[28034347]
GCA_000950595.1	Mucor ambiguus		https://www.ncbi.nlm.nih.gov/bioproject/275080
GCA_000988165.1	Nosema ceranae	25914091
GCA_001432165.1	Pseudoloma neurophilia	27230544
GCA_001477545.1	Pneumocystis carinii B80	23392351
GCA_001566745.1	Conidiobolus coronatus NRRL 28638	25977457
GCA_001574975.1	Gonapodya prolifera JEL478		10.1007/s00253-019-09983-w	Appl Microbiol Biotechnol2019Enzymes of early-diverging, zoosporic fungiL Lange, et al.
GCA_001638985.2	Phycomyces blakesleeanus NRRL 1555(-)	[27238284]
GCA_001642395.1	Nematocida displodere	27362540
GCA_001642415.1	Nematocida sp, ERTm5		10.1371/journal.ppat.1011225
GCA_001651415.1	Linnemannia elongata AG-77	[28076891]
GCA_001683725.1	Choanephora cucurbitarum	[30173631, 28091548, 30699769, 25522548, 30731832, 24049494, 30812839, 30812878, 1260541, 4215, 1201519, 5584627, 5956921, 13281494]
GCA_001875675.1	Amphiamblys sp, WSBS2006		10.1093/gbe/evw235
GCA_001929475.1	Neolecta irregularis DAH-3		10.1038/s42003-021-01799-7
GCA_001953115.1	Smittium mucronatum	24027350	10.1093/molbev/msw126
GCA_001969505.1	Zancudomyces culisetae	15689432	10.1093/molbev/msw126
GCA_001970855.1	Smittium culicis	24027350	10.1093/molbev/msw126
GCA_002081675.1	Enterocytozoon hepatopenaei		10.1111/1462-2920.13734
GCA_002087885.1	Hepatospora eriocheir		10.1111/1462-2920.13734
GCA_002087915.1	Enterospora canceri		10.1111/1462-2920.13734
GCA_002102555.1	Catenaria anguillulae PL171	32788582
GCA_002104895.1	Anaeromyces robustus	26912365
GCA_002104905.1	Basidiobolus meristosporus CBS 931,73		10.1038/ng.3859
GCA_002104935.1	Hesseltinella vesiculosa	[28481340]	https://data.nal.usda.gov/dataset/comparative-genome-analysis-mucormycosis-causing-strains-clinical-settings-2
GCA_002104945.1	Piromyces finnis	26912365
GCA_002104975.1	Neocallimastix californiae	26912365
GCA_002104985.1	Rhizoclosmatium globosum	24108616
GCA_002104995.1	Linderina pennispora	24027350
GCA_002105135.1	Syncephalastrum racemosum	[28481340]
GCA_002105155.1	Lobosporangium transversale	[28481340]
GCA_002105175.1	Absidia repens	[28481340]	10.1038/ng.3859
GCA_002157105.1	Piromyces sp, E2		10.1007/s00253-019-09983-w
GCA_002261195.1	Bifiguratus adelaidae	[28876195]	10.1080/00275514.2017.1364958
GCA_002705745.1	Coemansia reversa NRRL 1564		10.1093/gbe/evv090
GCA_002708625.1	Rhizopus microsporus ATCC 52813	[27956601]
GCA_002794465.1	Paramicrosporidium saccamoebae		10.1007/s00253-019-09983-w
GCA_003086715.1	Smittium megazygosporum	24027350	10.1128/mbio.00636-18
GCA_003086725.1	Furculomyces boomerangus	24027347	10.1128/mbio.00636-18
GCA_003086735.1	Smittium simulii	24027350
GCA_003097675.1	Smittium angustum	24027350	10.1128/mbio.00636-18
GCA_003325435.1	Rhizopus azygosporus	[29674435]	10.1534/g3.118.200235
GCA_003547095.1	Diversispora epigaea	[30368822]
GCA_003549995.1	Rhizophagus sp, MUCL 43196	[30636349]
GCA_003550305.1	Glomus cerebriforme	[30636349]	10.1093/gbe/evt120
GCA_003550325.1	Gigaspora rosea	[30636349]
GCA_003614145.1	Piptocephalis cylindrospora	30297742	10.1038/s41564-018-0261-0
GCA_003614675.1	Dimargaris cristalligena	30297742	10.1038/s41564-018-0261-0
GCA_003614705.1	Blyttiomyces helicus	30297742
GCA_003614735.1	Thamnocephalis sphaerospora	30297742	10.1038/s41564-018-0261-0
GCA_003614755.1	Syncephalis pseudoplumigaleata	30297742	10.1038/s41564-018-0261-0
GCA_003615045.1	Caulochytrium protostelioides	30297742
GCA_003990745.1	Jimgerdemannia flammicorona	[30485448]	10.1111/nph.15613
GCA_003990785.1	Endogone sp, FLAS-F59071	[30485448]
GCA_004000155.1	Tubulinosema ratisbonensis		10.1128/MRA.00077-19
GCA_004325065.1	Hamiltosporidium magnivora		10.1093/gbe/evz270
GCA_004325075.1	Hamiltosporidium tvaerminnensis		10.1093/gbe/evz270
GCA_006535955.1	Synchytrium endobioticum	31209237
GCA_006535965.1	Spizellomyces sp, 'palustris'	31209237
GCA_006535975.1	Chytriomyces confervae	31209237
GCA_006535985.1	Synchytrium microbalum	30200892
GCA_006536005.1	Powellomyces hirtus	31209237
GCA_009809945.1	Gigaspora margarita		10.1111/1462-2920.14827
GCA_010203745.1	Mucor lusitanicus		10.1016/j.cub.2019.09.024
GCA_012184305.1	Drechslerella brochopaga		10.1016/j.isci.2020.101057
GCA_012184315.1	Arthrobotrys entomopaga		10.1016/j.isci.2020.101057
GCA_014805555.1	Thelohania contejeani		10.1128/MRA.01346-20.
GCA_014805705.1	Cucumispora dikerogammari		10.1128/MRA.01346-20.
GCA_014839865.1	Apophysomyces ossiformis
GCA_014839935.1	Entomophthora muscae		10.1101/232140
GCA_015039355.1	Ramaria rubella		10.1038/s41467-020-18795-w
GCA_015499975.1	Dissophora ornata		10.1007/s13225-020-00455-5
GCA_015499985.1	Haplosporangium gracile		10.1007/s13225-020-00455-5
GCA_015500005.1	Entomortierella lignicola		10.1007/s13225-020-00455-5
GCA_015500155.1	Haplosporangium bisporale		10.1007/s13225-020-00455-5
GCA_015502445.1	Mortierella sp, GBA35		10.1007/s13225-020-00455-5
GCA_015502455.1	Mortierella sp, AM989		10.1007/s13225-020-00455-5
GCA_015502465.1	Mortierella sp, 14UC		10.1007/s13225-020-00455-5
GCA_015502475.1	Mortierella sp, AD031		10.1007/s13225-020-00455-5
GCA_015502485.1	Mortierella sp, GBA39		10.1007/s13225-020-00455-5
GCA_015502505.1	Linnemannia schmuckeri		10.1007/s13225-020-00455-5
GCA_015502575.1	Mortierella sp, AD010		10.1007/s13225-020-00455-5
GCA_015529505.1	Haplosporangium sp, Z 11		10.1007/s13225-020-00455-5
GCA_015529515.1	Haplosporangium sp, Z 767		10.1007/s13225-020-00455-5
GCA_015529795.1	Haplosporangium sp, Z 27		10.1007/s13225-020-00455-5
GCA_015679515.1	Mortierella sp, NVP85		10.1007/s13225-020-00455-5
GCA_015679535.1	Podila horticola		10.1007/s13225-020-00455-5
GCA_015679545.1	Mortierella sp, AD094		10.1007/s13225-020-00455-5
GCA_015679585.1	Entomortierella beljakovae		10.1007/s13225-020-00455-5
GCA_015679605.1	Podila epigama		10.1007/s13225-020-00455-5
GCA_015679695.1	Mortierella sp, AD011		10.1007/s13225-020-00455-5
GCA_015680625.1	Mortierella hygrophila		10.1007/s13225-020-00455-5
GCA_015680635.1	Lunasporangiospora selenospora		10.1007/s13225-020-00455-5
GCA_015698045.1	Rhizophagus clarus		10.1186/s12864-018-4853-0
GCA_015832245.1	Nosema granulosis		10.3389/fmicb.2023.1152586
GCA_015847235.1	Linnemannia zychae		10.1007/s13225-020-00455-5
GCA_015849295.1	Modicella reniformis		10.1007/s13225-020-00455-5
GCA_015849325.1	Mortierella antarctica		10.1007/s13225-020-00455-5
GCA_015849335.1	Entomortierella chlamydospora		10.1007/s13225-020-00455-5
GCA_015852385.1	Podila clonocystis		10.1007/s13225-020-00455-5
GCA_015852425.1	Gryganskiella cystojenkinii		10.1007/s13225-020-00455-5
GCA_015852495.1	Podila epicladia		10.1007/s13225-020-00455-5
GCA_016097715.1	Apophysomyces sp, BC1015
GCA_016097735.1	Apophysomyces sp, BC1021
GCA_016097755.1	Apophysomyces sp, BC1034
GCA_016097855.1	Linnemannia gamsii		10.1007/s13225-020-00455-5
GCA_016097895.1	Linnemannia exigua		10.1007/s13225-020-00455-5
GCA_016097935.1	Dissophora globulifera		10.1007/s13225-020-00455-5
GCA_016097945.1	Podila humilis		10.1016/j.isci.2022.104840
GCA_016098005.1	Podila minutissima		10.1007/s13225-020-00455-5
GCA_016098015.1	Gamsiella multidivaricata		10.1007/s13225-020-00455-5
GCA_016098025.1	Mortierella sp, AD032		10.1007/s13225-020-00455-5
GCA_016098035.1	Mortierella sp, GBA30		10.1007/s13225-020-00455-5
GCA_016098045.1	Mortierella sp, GBA43		10.1007/s13225-020-00455-5
GCA_016098085.1	Mortierella sp, NVP41		10.1007/s13225-020-00455-5
GCA_016098105.1	Actinomortierella wolfii		10.1007/s13225-020-00455-5
GCA_016098155.1	Actinomortierella ambigua		10.1007/s13225-020-00455-5
GCA_016098165.1	Mortierella polycephala		10.1007/s13225-020-00455-5
GCA_016255985.1	Dictyocoela roeselum		10.1007/s13225-020-00455-5
GCA_016256075.1	Dictyocoela muelleri		10.1007/s13225-020-00455-5
GCA_016748015.1	Geosiphon pyriformis		10.1016/j.cub.2021.03.032
GCA_016758895.1	Umbelopsis vinacea		10.3389/fmicb.2021.636986
GCA_016758905.1	Umbelopsis isabellina		10.3389/fmicb.2021.636986
GCA_016758935.1	Thamnidium elegans		10.3389/fmicb.2021.636986
GCA_016758945.1	Mucor plumbeus		10.3389/fmicb.2021.636986
GCA_016758965.1	Mucor circinatus		10.3389/fmicb.2021.636986
GCA_016758985.1	Mucor saturninus		10.3389/fmicb.2021.636986
GCA_016906535.1	Rhizoctonia solani		10.1099/mgen.0.000948.
GCA_016946835.1	Neocallimastix sp, JGI-2020a		10.1128/mSystems.00002-21
GCA_017911155.1	Olpidium bornovanus		10.1038/s41598-021-82607-4
GCA_019671135.1	Linnemannia hyalina		10.1007/s13225-020-00455-5
GCA_900079185.1	Absidia glauca	[28034347]	27013042
GCA_905067625.1	Blumeria graminis f, sp, triticale		10.3389/fmicb.2022.903024
GCA_019456465.1	Bacidia gigantensis		10.1128/MRA.00686-21
GCA_000002945.2	Schizosaccharomyces pombe	11859360
GCA_000182925.2	Neurospora crassa OR74A	12712197
GCA_000149245.3	Cryptococcus neoformans var. grubii H99	15653466
GCA_000149925.1	Puccinia graminis f. sp. tritici CRL 75-36-700-3	21536894
GCA_000708205.1	Mixia osmundae IAM 14324	24372469
GCA_000149205.2	Aspergillus nidulans FGSC A4	16372000
GCA_000292625.1	Dacryopinax primogenitus	27127213

## Sheet: FA identified proteins
Activation			Core binding							Monoubiquitination					ID complex			Endonucleases								Repair and deubiquitination
MHF1	MHF2		FANCA	FANCE	FANCJ	FANCL	FANCM	FANCO		UBE2T	ATR	UHRF1	UHRF2		FANCD2	FANCI		SLX1	FAN1	SLX4	EME1	MUS81	XPF	ERCC1		REV1	REV3	REV7/FANCV	DPOLN	FANCU	FANCW	UAF1	USP1	BRCA1	BRCA2	RAD51
GAN09845.1	GES86586.1		GAN01546.1	GAN09205.1	GAN01912.1	GAN04869.1	KAF9426991.1	GES85838.1		GAN00685.1	GAN03386.1	GES98839.1	GES98839.1		GAN01786.1	GAN03661.1		GAN09719.1	GAN01392.1	GAN04215.1	GES74087.1	GAN01801.1	GAN08149.1	GAN07378.1		ORX71674.1	KAF9982575.1	GAN02488.1	KAF9133876.1	EAS34619.3	GAN09022.1	GAN06004.1	NP_010161.1	KAG0020979.1	GAN10595.1	KCZ81425.1
GES89132.1	CAA21191.1		CEP14355.1	GES78490.1	GES76756.1	GES94643.1	KAG8527002.1	CEP08957.1		GAN06842.1	CAB40165.1	CAZ81145.1	CAZ81145.1		GES92113.1	GES91536.1		GES96768.1	CAB46759.1	GAN04294.1	SAM02303.1	GES80631.1	GES78268.1	GES98699.1		EPZ33259.1	KAG0363797.1	CAA16846.1	KAF9134845.1	EAU93078.1	CEP09515.1	GES99091.1	GAN01631.1	KAG0235271.1	GES77689.1	RIA92998.1
CAA21174.2	SAM08177.1		SAM05007.1	GES78491.1	CAB16287.1	GES94644.1	EJT98921.1	SAL99084.1		GAN08337.1	CAD6502046.1	CAZ84611.1	CAZ85865.1		GES92114.1	CEP15833.1		CAB76036.1	CAD6504192.1	GAN05336.1	EDP44141.1	CAD6501896.1	CAA20694.2	CAA20735.1		KNC96285.1	RCH93904.1	CAD6499076.1	KAG0018810.1	EED80433.1	CEP10775.1	CAA90472.1	GAN02916.1	KAF9417466.1	CEP13748.1	KAG0180202.1
CAD6502011.1	EAA33966.2		EIE87991.1	CEP17470.1	CAD6502977.1	GES94645.1	QRW18968.1	AFR92517.2		GAN09743.1	CAD6505980.1	CAZ85865.1	CEP18119.1		GES92115.1	SAM09346.1		CAD6500382.1	CEP13314.1	CAD6505290.1	EGF82095.1	CAG82161.1	CAD6502742.1	CAD6503600.1		GAN05676.1	RCH98669.1	CAD6500492.1	KAG0161972.1	EED82378.1	SAM03726.1	CAD6502618.1	GAN06813.1	KAF9438621.1	SAL98464.1	RVD93403.1
CAR64283.1	EEB07375.1		KAF1798128.1	SAM02112.1	CAG82511.1	CEP18045.1	AOW29345.1	KAF0491430.1		GAN10623.1	CAG80568.1	CEP18119.1	AFR92806.2		CEP15345.1	EGF79704.1		CAG78504.1	SAM05527.1	CAZ80784.1	EGX45981.1	CAJ77393.1	CAG83466.1	CAG81492.1		CAA22130.2	KAF9173245.1	CAG79505.1	KAG0194724.1	EGO20492.1	ADM11612.1	CAG80673.1	GES86073.1	KAF9584145.1	AFR96486.2	KAG2208809.1
CAZ81356.1	EGG05239.1		KAF1798129.1	EIE83065.1	CAZ82635.1	SAM06879.1	RKO92847.1	KAF0491431.1		GES76384.1	CAZ80117.1	AFR92806.2	EAU81689.1		SAM08641.1	EGF79705.1		CAZ84758.1	AFR98455.2	CEP13651.1	KAF0407987.1	CAZ82773.1	CAZ86654.1	CEP13840.1		CEP18316.1	KAF9185070.1	CAL45666.1	KAG0293379.1	EGP92510.1	AFM98379.1	CAZ82349.1	CAD6506221.1	RUS19088.1	EAU92556.2	KAF9096695.1
CEP19315.1	EIE82837.1		KAF7728419.1	KAF0532448.1	CEP10455.1	EGF78132.1	CAD6504314.1	KAF0491432.1		GES76385.1	CEP14753.1	EAU81689.1	EAU93010.2		EGF82370.1	EIE91574.1		SAM04371.1	EAA34805.3	CEP16274.1	KAF3924491.1	CEP15304.1	CEP16749.1	SAM02218.1		SAM00860.1	KAF9315501.1	CAZ85742.1	KND02903.1	EGX51736.1	AFN83098.1	CEP07720.1	CAG81669.1	RUP43471.1	EDP42737.1	KAF9764107.1
SAL95749.1	KAF0513132.1		KAG0165206.1	KAF1796241.1	CEP13877.1	EIE90477.1	CEP17934.1	KAF7729148.1		GES77077.1	AFR95585.2	EAU93010.2	EED77985.1		EIE92163.1	EIE91575.1		AFR92528.1	EAA57621.1	SAM04252.1	KAF7725982.1	SAL95528.1	SAM07091.1	AFR96181.1		AFR92314.2	KAF9358962.1	CAZ86428.1	KXS16810.1	KAF0505769.1	EIE79779.1	SAM06382.1	CAG82042.1	KAF9175997.1	EDP42738.1	EDP43515.1
AOW26899.1	KAF1799744.1		KAG0180266.1	KAG0168758.1	SAM08073.1	KAF0501354.1	SAL99886.1	KAF8934453.1		GES81601.1	AFR96091.2	EED77985.1	EED78905.1		EIE92164.1	EPZ32320.1		AOW29469.1	EAS33670.3	EAA35600.1	KAF7741469.1	AFR93423.2	AFR98957.2	AOW26246.1		AOW29329.1	KAG0052062.1	CEP19692.1	RKO83809.1	KAF7755001.1	EIE92427.1	AFR98517.1	CAZ79855.1	KAG0373929.1	EED79697.1	KAF9102260.1
EAA32120.2	KAF3913125.1		KAG0190805.1	KAG0178417.1	SAM09669.1	KAF0501355.1	EEB07211.1	KAF8943769.1		GES81602.1	AGV14486.1	EED78905.1	EED79579.1		EPZ33440.1	KAF0524594.1		EAA32366.1	EAU84333.2	EAS33523.3	KAF8928400.1	AOW30002.1	AOW28016.1	EAA31095.1		EAA34773.1	KAG0270384.1	SAM09680.1	RKO84801.1	KAF7756708.1	EJW02463.1	AOW26898.1	CAZ85975.1	KAG0007149.1	EED85186.1	EDN91591.1
EAS34683.3	KAF3926140.1		KAG2192548.1	KAG0188825.1	AFR93526.2	KAF1806185.1	EGP88167.1	KAF8981337.1		GES88986.1	AOW29815.1	EED79579.1	EFP82430.2		KAF0459630.1	KAF1801677.1		EAA58781.1	EDO00123.1	EAU84901.1	KAF8943063.1	EAA34672.1	EAA35391.3	EAA60492.1		EAA59218.1	ORY95936.1	AFR97843.1	TPX37004.1	KAF8591892.1	ELA41634.1	EAA26970.3	CEP07434.1	KAF7722156.1	EGF83379.1	GES92629.1
EDN91003.1	KAF7758127.1		KAG2200303.1	KAG0276651.1	AOW27172.1	KAF7721028.1	EGX49662.1	KAF8985933.1		GES90052.1	EAA61621.1	EFP82430.2	EFP86608.2		KAF1805430.1	KAF7730861.1		EDN96549.1	EDP42695.1	EDN95873.1	KAF9124098.1	EAA63689.1	EAA60262.1	EAS33174.3		EAS35739.3	KAF7730556.1	AFR98611.2	TPX50567.1	KAF9426470.1	ELA47627.1	EAA65293.1	CEP14438.1	KAF7743574.1	EGG11618.1	CAD6499572.1
EEB05910.1	KAF8929660.1		KAG2224356.1	KAG2180096.1	EAA62984.1	KAF7725090.1	EIE89293.1	KAF9085975.1		GES90053.1	EAA65357.1	EFP86608.2	EFP89919.1		KAF7722276.1	KAF7752257.1		EDP44616.1	EEB08822.1	EEB05160.1	KAF9144632.1	EAS32427.3	EAS30298.2	EAU91778.2		EAU81859.1	KAG0255800.1	EAA30805.3	TPX57778.1	KAG2181576.1	ELQ76110.1	EAU81628.2	CEP17847.1	KAF7758863.1	EGO30985.1	CEP12164.1
EFP74157.1	KAF8930711.1		KAG2237817.1	KAG2197907.1	EAS36726.3	KAF7748860.1	KAF3905550.1	KAF9095570.1		GES90078.1	EAS29766.2	EFP89919.1	EGG03470.1		KAF7754323.1	KAF8932703.1		EEB06434.1	EED77405.1	EGO27848.1	KAF9153982.1	EDN96658.1	EAU93561.2	EDO00533.1		EDP45583.1	KAG0163504.1	EAA32701.1	TPX62729.1	KIL70722.1	EOB15228.1	EDN93717.1	SAL98858.1	KAF8945593.1	EHS62527.1	AFM99344.1
EGF80430.1	KAF8985838.1		OAD68996.1	KAG2198668.1	EAU85951.2	KAF8924440.1	KAF9117969.1	KAF9113704.1		GES90095.1	EAU84196.2	EGG03470.1	EGG03472.1		KAF7754991.1	KAF8935766.1		EFI28179.1	EGF78296.1	EGP90807.1	KAF9181252.1	EDP42310.1	EDO03119.1	EDP44281.1		EEB08738.1	GAN09365.1	EAA64207.1		KTW28146.1	EQB62005.1	EDP44715.1	SAM04751.1	KAF8986176.1	EIE85097.1	AFR98404.1
EGG03272.1	KAF9009163.1		ORX48264.1	KAG2226146.1	EDN92053.1	KAF8937559.1	KAF9151877.1	KAF9124726.1		GES99406.1	EDN95718.1	EGG03472.1	EGO24537.1		KAF8927424.1	KAF8936189.1		EFP85032.2	EGG09831.1	EGX44355.1	KAF9183603.1	EEB06018.1	EDP43920.1	EEB07724.2		EFP81154.2	ORY22294.1	EAS34611.2		QRW24265.1	KAF1800737.1	EEB05778.1	SAM08776.1	KAF9026974.1	EIE87793.1	EAA61925.1
EGP92241.1	KAF9088336.1		ORY08175.1	KAG2229666.1	EDP42741.1	KAF8978333.1	KAF9184788.1	KAF9127347.1		GET04473.1	EDO00751.1	EGO24537.1	EGO29217.1		KAF8943507.1	KAF8949078.1		EGF81182.1	EGO21271.1	EGY15391.1	KAF9316133.1	EFP74928.2	EEB07471.2	EED78769.1		EGG07252.1	KAG2233310.1	EAS34951.3		QRW25003.1	KAF1800787.1	EED79602.1	AOW28595.1	KAF9090455.1	EJU02787.1	EAA65830.1
EGR52138.1	KAF9105443.1		ORY96444.1	KAG9303111.1	EEB06601.2	KAF9082479.1	KAF9185368.1	KAF9149699.1		CAA17917.1	EDO65367.2	EGO24569.1	EGP85349.1		KAF8982937.1	KAF8949079.1		EGF98452.1	EGO21273.1	EHY56462.1	KAF9548733.1	EFP81072.2	EED82547.1	EFP86196.1		EGO21833.1	KEI40821.1	EAU92778.2		RIA94590.1	KAF7684340.1	EFP89517.2	EAA26609.1	KAF9101472.1	EOQ99450.1	EAS29013.3
EGX43039.1	KAF9130353.1		ORZ21635.1	OAD72538.1	EED85297.1	KAF9126808.1	KAF9199879.1	KAF9171344.1		CAA21178.2	EDP44639.1	EGO29217.1	EGX50774.1		KAF8985277.1	KAF8963051.1		EGP84857.1	EGP87218.1	EJU06429.1	KAF9582611.1	EGF76586.1	EFP79010.2	EGF78952.1		EGP86877.1	KAF9956249.1	EAU93158.2		RIB18734.1	KAF7746593.1	EGG07426.1	EAA57596.1	KAF9110724.1	EPZ31853.1	EEB07184.2
EGY17651.1	KAF9131213.1		PHZ08052.1	OBZ84676.1	EFP75463.2	KAF9139701.1	KAF9360483.1	KAF9183214.1		CAB11183.1	EEB05355.1	EGP85349.1	EHY58609.1		KAF9082104.1	KAF8977816.1		EGR49607.1	EGR50769.1	KAF0489281.1	KAF9911798.1	EGF99391.1	EGF76253.1	EGG00371.1		EGR51527.1	KAG2172880.1	EDN98926.1		TPX70254.1	KAF8932178.1	EGO22940.1	EAA63444.1	KAF9129334.1	KAF0381412.1	EGX53310.1
EHY59286.1	KAF9148507.1		RCH98460.1	ORX61481.1	EGF80098.1	KAF9150703.1	KAF9362368.1	KAF9203268.1		CAD6503630.1	EFP86122.1	EGX50774.1	EIE89579.1		KAF9089043.1	KAF9095148.1		EGY18974.1	EGX51974.1	KAF0491320.1	KAF9940289.1	EGG11949.1	EGG12539.1	EGO25466.1		EGX48330.1	KXS22183.1	EDP43041.1			KAF8935665.1	EGP84705.1	EAS28011.3	KAF9138777.1	KAF1804125.1	EOB11895.1
EIE92310.1	KAF9169763.1		RCI00193.1	ORX96829.1	EGG02802.1	KAF9180047.1	KAF9547302.1	KAF9358132.1		CAD6504954.1	EGF84391.1	EHY58608.1	EJU01741.1		KAF9105210.1	KAF9096291.1		EHY54180.1	EGY21620.1	KAF1796148.1	KAG0013941.1	EGR45943.1	EGO19667.1	EGP91781.1		EJU05804.1	ORX73789.1	EEB06287.1			KAF9087147.1	EGR46090.1	EAS32628.3	KAF9155002.1	KAF7721120.1	EOQ99772.1
KAF0504808.1	KAF9176959.1		RUS21520.1	ORY98105.1	EGO23609.1	KAF9180101.1	KAF9911565.1	KAF9430778.1		CAG81043.1	EGG02755.1	EIE89579.1	KAF0444535.1		KAF9132558.1	KAF9108452.1		EJU03443.1	EHS64085.1	KAF1800200.1	KAG0044786.1	EGX51410.1	EGP87699.1	EGR51574.1		EOR04140.1	ORX83805.1	EED79114.1			KAF9116936.1	EGX53497.1	EAU82675.1	KAF9186476.1	KAF7743295.1	EQB60701.1
KAF1798576.1	KAF9177017.1			ORZ23345.1	EGP86574.1	KAF9203380.1	KAF9983232.1	KAF9541247.1		CAG81585.1	EGO27933.1	EJU01741.1	KAF0492460.1		KAF9134145.1	KAF9130739.1		EJU06070.1	EHY59639.1	KAF1802005.1	KAG0095201.1	EGY21755.1	EGR51884.1	EGX45033.1		KAF1805498.1	PIA14409.1	EFP75114.2			KAF9122962.1	EGY17563.1	EDO01125.1	KAF9187458.1	KAF7755177.1	KAF0546069.1
KAF3915630.1	KAF9194668.1			PHZ17932.1	EGR48488.1	KAF9310279.1	KAG0006258.1	KAF9582241.1		CAZ79627.1	EGP89591.1	KAF0444535.1	KAF1805708.1		KAF9150212.1	KAF9144745.1		KAF0461550.1	EIE82270.1	KAF3907573.1	KAG0227374.1	EHS64084.1	EGX45931.1	EGY20454.1		KAF7721374.1	RCH98670.1	EFP77287.2			KAF9142540.1	EHY53142.1	EDP43033.1	KAF9209886.1	KAF8585115.1	KAF1807511.1
KAF7751029.1	KAF9321049.1			POG66492.1	EGX46339.1	KAF9362995.1	KAG0272880.1	KAF9904885.1		CAZ80575.1	EGR46540.1	KAF0492460.1	KAF3914702.1		KAF9174856.1	KAF9154413.1		KAF0478524.1	EJU00598.1	KAF3920030.1	KAG0250925.1	EHY61186.1	EGY19777.1	EHY55690.1		KAF8579478.1	RKP00368.1	EGF82262.1			KAF9143925.1	EIE87749.1	EED81092.1	KAF9315689.1	KAF8932065.1	KAF3929349.1
KAF7758561.1	KAF9354990.1			RCH90546.1	EGY19214.1	KAF9423182.1	KAG0295438.1	KAF9934557.1		CEP12517.1	EGX52537.1	KAF1805708.1	KAF7722263.1		KAF9180986.1	KAF9170258.1		KAF1796128.1	EOR04921.1	KAF7726568.1	KAG0259118.1	EIE83137.1	EHS62509.1	EIE83894.1		KAG0166163.1	RKP15488.1	EGF98905.1			KAF9169308.1	EOR02105.1	EFP91360.2	KAF9352438.1	KAF8932546.1	KAF9114365.1
KAF8930445.1	KAF9362793.1			RGB42831.1	EHY58322.1	KAF9435420.1	KAG0344141.1	KAF9981573.1		CEP15537.1	EGY14732.1	KAF3914702.1	KAF7729969.1		KAF9181157.1	KAF9170651.1		KAF7724511.1	KAF1799975.1	KAF7730591.1	KAG0273318.1	EJT98091.1	EHY57314.1	EJU04486.1		KAG0176158.1	RKP26760.1	EGG05869.1			KAF9187567.1	EPZ32897.1	EGF82876.1	KAF9358604.1	KAF8978861.1	KAF9122731.1
KAF9126006.1	KAF9398656.1			RHZ81192.1	EIE76120.1	KAF9550070.1	KAG0374158.1	KAF9992504.1		CEP15887.1	EGY19868.1	KAF7722263.1	KAF7745688.1		KAF9198259.1	KAF9186914.1		KAF7750116.1	KAF3905947.1	KAF7754158.1	KAG0288267.1	EPZ36724.1	EIE76768.1	EOQ98802.1		KAG0186522.1	RKP36804.1	EGO31180.1			KAF9193873.1	KAF0482057.1	EGG02850.1	KAF9403207.1	KAF9020812.1	KAF9143406.1
KAF9172271.1	KAF9426970.1			RIA97945.1	EIE77313.1	KAF9585314.1	KAG2196177.1	KAG0170764.1		CEP16216.1	EHY53217.1	KAF7729969.1	KAF7748579.1		KAF9314590.1	KAF9188462.1		KAF8574179.1	KAF7726308.1	KAF8591431.1	KAG0341931.1	KAF0504848.1	EJT99777.1	EPZ34475.1		KAG2179478.1	EAA34999.2	EGP84745.1			KAF9209478.1	KAF1796190.1	EGG07766.1	KAF9538920.1	KAF9097020.1	KAF9150467.1
KAF9352856.1	KAF9436336.1			RIB24671.1	EIE91320.1	KAF9939158.1	KAG2202402.1	KAG0179254.1		CEP17424.1	EHY59053.1	KAF7745688.1	KAF7751697.1		KAF9359265.1	KAF9204889.1		KAF9027572.1	KAF7726313.1	KAF8947257.1	KAG0346773.1	KAF0504849.1	EOR02855.1	KAF0442096.1		KAG2180052.1	KAG0168869.1	EGP92551.1			KAF9315083.1	KAF7731707.1	EGO28024.1	KAF9900947.1	KAF9097209.1	KAF9202520.1
KAF9366388.1	KAF9544877.1			RUP47654.1	EIE91321.1	KAF9990683.1	KAG5455736.1	KAG0192433.1		SAL97228.1	EIE82128.1	KAF7748579.1	KAF7752823.1		KAF9361554.1	KAF9309754.1		KAF9097706.1	KAF7727731.1	KAF8951561.1	KAG0367393.1	KAF1805445.1	EPZ37000.1	KAF1806336.1		KAG2198709.1	PHZ08955.1	EGR44301.1			KAF9353857.1	KAF7740114.1	EGP90595.1	KAF9989181.1	KAF9116996.1	KAF9998418.1
KAF9400005.1	KAF9584776.1				EJT96518.1	KAG0024688.1	KIL71049.1	KAG0202935.1		SAM04040.1	EJU06214.1	KAF7751697.1	KAF8591869.1		KAF9398004.1	KAF9354159.1		KAF9104087.1	KAF8582657.1	KAF8976673.1	KAG2221402.1	KAF3913447.1	KAF0544907.1	KAF3913044.1		KAG2215102.1	EFP77731.2	EGR51349.1			KAF9362343.1	KAF8585272.1	EGP90800.1	KAG0006080.1	KAF9128163.1	KAG0000811.1
KAF9414437.1	KAF9910780.1				EJU03231.1	KAG0053592.1	KNC96281.1	KAG0212275.1		SAM04389.1	EOR00774.1	KAF7752823.1	KAF8591878.1		KAF9401655.1	KAF9358231.1		KAF9129091.1	KAF8926201.1	KAF9095704.1	KAG4089999.1	KAF3921175.1	KAF1801439.1	KAF3922393.1		KAG2219697.1	CEP18773.1	EGX47145.1			KAF9402300.1	KAF8930569.1	EGR49253.1	KAG0054152.1	KAF9128491.1	KAG0164926.1
KAF9909444.1	KAF9951147.1				EJU03236.1	KAG0172645.1	KNE58598.1	KAG0222719.1		SAM08754.1	EPZ33635.1	KAF8591869.1	KAF8942923.1		KAF9409653.1	KAF9387950.1		KAF9168652.1	KAF8934735.1	KAF9096764.1	KAG5458601.1	KAF7720894.1	KAF3901651.1	KAF7715789.1		KAG2229942.1	EAA60359.1	EGX50711.1			KAF9431065.1	KAF8982692.1	EGY16693.1	KAG0097622.1	KAF9147261.1	KAG0326260.1
KAG0000688.1	KAF9989753.1				EOR01680.1	KAG0189674.1	ORX98858.1	KAG0227665.1		AFR95672.2	KAF1798393.1	KAF8591878.1	KAF8952282.1		KAF9438579.1	KAF9397745.1		KAF9310176.1	KAF8948933.1	KAF9097382.1	KAG9064818.1	KAF7754229.1	KAF3916020.1	KAF7721264.1		KAG4094995.1	ORY46572.1	EHY54041.1			KAF9435361.1	KAF9021358.1	EGY18901.1	KAG0235557.1	KAF9173626.1	KAG0353524.1
KAG0000849.1	KAF9995849.1				KAF1798358.1	KAG0199236.1	ORZ02607.1	KAG0248987.1		AFR96014.1	KAF1806238.1	KAF8942923.1	KAF8953255.1		KAF9548785.1	KAF9422171.1		KAF9352100.1	KAF8982803.1	KAF9121241.1	KAG9290570.1	KAF8573882.1	KAF7726193.1	KAF7753013.1		KAG5460925.1	KDN41161.1	EIE80471.1			KAF9540845.1	KAF9087953.1	EHS64851.1	KAG0259601.1	KAF9187721.1	KAG0420198.1
KAG0211812.1	KAG0020060.1				KAF1803765.1	KAG0206660.1	ORZ33960.1	KAG0260177.1		AOW29499.1	KAF3927530.1	KAF8953255.1	KAF8985371.1		KAF9581589.1	KAF9433039.1		KAF9390914.1	KAF9092218.1	KAF9137634.1	KFH61956.1	KAF8941018.1	KAF7744799.1	KAF8590878.1		KDN48842.1	KIS70779.1	EJT99924.1			KAF9580029.1	KAF9097274.1	EHY53120.1	KAG0277626.1	KAF9203400.1	KAG2184514.1
KAG0254188.1	KAG0046410.1				KAF3908903.1	KAG0227739.1	PHZ17749.1	KAG0264648.1		AOW31652.1	KAF7722872.1	KAF8985371.1	KAF9081301.1		KAF9911840.1	KAF9546780.1		KAF9414159.1	KAF9101400.1	KAF9153323.1	KIS70129.1	KAF8945158.1	KAF8580272.1	KAF8930819.1		KEI39728.1	OZJ05850.1	EJU00496.1			KAF9761860.1	KAF9115155.1	EHY60670.1	KAG0288886.1	KAF9321102.1	KNE59636.1
KAG0261400.1	KAG0094925.1				KAF3928382.1	KAG0251427.1	RKP33636.1	KAG0288921.1		EAA30697.2	KAF8592595.1	KAF9081301.1	KAF9101601.1		KAF9963205.1	KAF9581425.1		KAF9545210.1	KAF9111855.1	KAF9168479.1	KJF60424.1	KAF8977269.1	KAF8920446.1	KAF8943825.1		KIL68526.1	CAD6498914.1	EOR01111.1			KAF9904515.1	KAF9122597.1	EIE83632.1	KAG0338598.1	KAF9347003.1	KTW25774.1
KAG0270810.1	KAG0205827.1				KAF7721013.1	KAG0253091.1	NP_012267.1	KAG0317538.1		EAA34871.1	KAF8940517.1	KAF9101601.1	KAF9128393.1		KAF9981163.1	KAF9913165.1		KAG0026258.1	KAF9129516.1	KAF9188832.1	KND04284.1	KAF8977811.1	KAF8925803.1	KAF8955912.1		KNE68836.1	KAG2199822.1	EOR01647.1			KAF9980232.1	KAF9142973.1	EIE84989.1	KAG0354002.1	KAF9399320.1	OBZ86032.1
KAG0285714.1	KAG0213116.1				KAF7722068.1	KAG0273171.1	GAN04941.1	KAG0380801.1		EAA60251.1	KAF8942568.1	KAF9128393.1	KAF9135029.1		KAF9997114.1	KAF9987587.1		KAG0057020.1	KAF9139715.1	KAF9195676.1	KNE55588.1	KAF9083487.1	KAF8940026.1	KAF8958216.1		KNE69354.1	OBZ91491.1	KAF0482738.1			KAG0000668.1	KAF9152661.1	EJU06674.1	KAG2182063.1	KAF9426293.1	OBZ87403.1
KAG0375234.1	KAG0218095.1				KAF7748174.1	KAG0292926.1	CAB57423.2	KAG2173566.1		EAA63195.1	KAF8984393.1	KAF9135029.1	KAF9151706.1		KAG0025316.1	KAG0001818.1		KAG0091750.1	KAF9154113.1	KAF9206730.1	KTW31514.1	KAF9107327.1	KAF8983480.1	KAF8968659.1		OAD69587.1	OLL22088.1	KAF1802373.1			KAG0030467.1	KAF9195553.1	EOQ99282.1	KAG9067754.1	KAF9437101.1	OLY79567.1
KAG2179595.1	KAG0238001.1				KAF8579814.1	KAG0327689.1	CAC19734.1	KAG2183794.1		EAS35147.3	KAF9025840.1	KAF9151706.1	KAF9201264.1		KAG0054908.1	KAG0002734.1		KAG0201661.1	KAF9174736.1	KAF9318518.1	KXS11888.1	KAF9109758.1	KAF9004959.1	KAF9091493.1		OBZ82755.1	TPX68633.1	KAF3908051.1			KAG0030468.1	KAF9202058.1	KAF0427424.1	KFH66509.1	KAF9537439.1	OZJ06257.1
KAG2185905.1	KAG0249865.1				KAF8935067.1	KAG0347694.1	CAG82387.2	KAG2208072.1		EAU89378.2	KAF9084154.1	KAF9201264.1	KAF9320230.1		KAG0082666.1	KAG0023662.1		KAG0245446.1	KAF9184399.1	KAF9361940.1	OAD73828.1	KAF9124027.1	KAF9013755.1	KAF9105838.1		OLL22619.1	KAF3912680.1	KAF3912367.1			KAG0049119.1	KAF9319555.1	KAF1797960.1	OAQ31332.1	KAF9586508.1	RCH86309.1
KAG2212801.1	KAG0266589.1				KAF8935261.1	KAG0352122.1	CAZ84534.1	KAG2219673.1		EDN95296.1	KAF9100333.1	KAF9320230.1	KAF9344554.1		KAG0088820.1	KAG0051669.1		KAG0261396.1	KAF9189109.1	KAF9363396.1	ORX51757.1	KAF9133335.1	KAF9099052.1	KAF9116815.1		ORX50861.1	KAG2174660.1	KAF7748258.1			KAG0182375.1	KAF9353785.1	KAF1804501.1	PJF17061.1	KAF9909039.1	RCH91481.1
KAG2225422.1	KAG0281456.1				KAF8939783.1	KAG0357499.1	AFR98393.2	KAG4094938.1		EDN96169.1	KAF9115524.1	KAF9344554.1	KAF9432920.1		KAG0165038.1	KAG0095160.1		KAG0263810.1	KAF9206370.1	KAF9377709.1	ORX76893.1	KAF9141753.1	KAF9104749.1	KAF9122884.1		ORX58569.1	EGO24942.1	KAF8585840.1			KAG0199716.1	KAF9357749.1	KAF3909733.1		KAF9984697.1	RUS17608.1
KAG2229681.1	KAG0290685.1				KAF8944385.1	KAG0374144.1	EAA34786.1	KAG5461318.1		EDO02670.1	KAF9122997.1	KAF9432920.1	KAF9547005.1		KAG0165039.1	KAG0167084.1		KAG0325667.1	KAF9321982.1	KAF9429871.1	ORY07633.1	KAF9168811.1	KAF9110385.1	KAF9143519.1		ORX73924.1	TPX33312.1	KAF8587313.1			KAG0207459.1	KAF9401314.1	KAF3927674.1		KAG0002160.1	TBU10985.1
KEI41410.1	KAG0317254.1				KAF8946397.1	KAG2176848.1	EAS33746.3	KAG9067681.1		EDP42298.1	KAF9141799.1	KAF9547005.1	KAF9911712.1		KAG0173219.1	KAG0200521.1		KAG0351763.1	KAF9354788.1	KAF9429872.1	ORY56272.1	KAF9187703.1	KAF9125554.1	KAF9149764.1		ORY06463.1	KAF8581637.1	KAF8937069.1			KAG0225973.1	KAF9402550.1	KAF7726781.1		KAG0006737.1	GAN04987.1
KFH63577.1	KAG0330786.1				KAF8979262.1	KAG2181111.1	EDO01590.1	KAG9300620.1		EEB05209.2	KAF9155074.1	KAF9911712.1	KAG0026230.1		KAG0199249.1	KAG0214023.1		KAG0353714.1	KAF9354789.1	KAF9548067.1	ORZ03210.1	KAF9190671.1	KAF9140466.1	KAF9170713.1		ORY27023.1	EGX48925.1	KAF8940991.1			KAG0247366.1	KAF9425093.1	KAF7728375.1		KAG0035654.1	CAA17024.1
KND03612.1	KAG0346326.1				KAF8986447.1	KAG2191379.1	EDP41956.1	KFH65016.1		EEB09371.1	KAF9175721.1	KAG0026230.1	KAG0046603.1		KAG0207657.1	KAG0228412.1		KAG2202958.1	KAF9366293.1	KAF9585207.1	ORZ20795.1	KAF9204473.1	KAF9147003.1	KAF9192481.1		ORZ03555.1	EJU02050.1	KAF8961207.1			KAG0269474.1	KAF9435757.1	KAF7730068.1		KAG0056739.1	CAD6504638.1
KNE62640.1	KAG0366028.1				KAF8988006.1	KAG2213491.1	EEB07593.1	KND00383.1		EFP76818.2	KAF9190175.1	KAG0046603.1	KAG0047352.1		KAG0240616.1	KAG0242738.1		KAG2208950.1	KAF9400427.1	KAF9909362.1	OZJ05768.1	KAF9322379.1	KAF9169504.1	KAF9201893.1		ORZ24424.1	EGR49874.1	KAF8980421.1			KAG0298193.1	KAF9541159.1	KAF7743069.1		KAG0100149.1	CAG78267.1
KNE62641.1	KAG0380722.1				KAF9086721.1	KAG2221802.1	EFP92023.2	KNE68750.1		EFP85176.1	KAF9192364.1	KAG0047352.1	KAG0057329.1		KAG0246993.1	KAG0261101.1		KAG2231602.1	KAF9431030.1	KAF9948424.1	PHZ14561.1	KAF9349053.1	KAF9189002.1	KAF9321934.1		ORZ38105.1	KNC96642.1	KAF9089580.1			KAG0330405.1	KAF9583033.1	KAF7748306.1		KAG0175092.1	AOW26871.1
KNE65671.1	KAG2173662.1				KAF9093634.1	KAG2231704.1	EGF84245.1	KNE69262.1		EGF76425.1	KAF9205154.1	KAG0057329.1	KAG0099849.1		KAG0251113.1	KAG0267401.1		KAG5461815.1	KAF9437609.1	KAF9984667.1	PIA14598.1	KAF9358882.1	KAF9191220.1	KAF9347918.1		OUM69657.1	TPX57882.1	KAF9102020.1			KAG0348690.1	KAF9909186.1	KAF7755267.1		KAG0180309.1	EAA35890.1
KTW30176.1	KAG2186571.1				KAF9103896.1	KAG4097016.1	EGG02918.1	KXS20047.1		EGF78492.1	KAF9311094.1	KAG0099849.1	KAG0165534.1		KAG0270710.1	KAG0267402.1		KAG8529778.1	KAF9542429.1	KAF9999566.1	PJF17826.1	KAF9397645.1	KAF9208092.1	KAF9350013.1		OZJ05683.1	TPX57984.1	KAF9127235.1			KAG0354639.1	KAF9989775.1	KAF8592300.1		KAG0194791.1	EDO04299.1
KXN66422.1	KAG2192325.1				KAF9104791.1	KAG9073178.1	EGO21290.1	OBZ87558.1		EGF81110.1	KAF9354246.1	KAG0165534.1	KAG0208771.1		KAG0275935.1	KAG0281573.1		KAG9062469.1	KAF9581062.1	KAG0032118.1	POG73572.1	KAF9427549.1	KAF9313080.1	KAF9402953.1		PHZ11168.1	KAF0378306.1	KAF9146723.1			KAG0359137.1	KAG0000173.1	KAF8976287.1		KAG0197828.1	EGX44320.1
KXS12335.1	KAG2206193.1				KAF9116314.1	KAG9288637.1	EGR52674.1	ORX47759.1		EGF83156.1	KAF9364890.1	KAG0208771.1	KAG0273158.1		KAG0288630.1	KAG0298035.1		KAG9292215.1	KAF9901708.1	KAG0099950.1	RHZ46109.1	KAF9436387.1	KAF9360601.1	KAF9428591.1		PIA13782.1	RKP04713.1	KAF9149069.1			KAG0372457.1	KAG0011749.1	KAF8981935.1		KAG0217799.1	EGY18462.1
OAD66028.1	KAG2223131.1				KAF9116824.1	KFH72826.1	EGY21711.1	ORX58624.1		EGG02981.1	KAF9403696.1	KAG0273158.1	KAG0280772.1		KAG0324848.1	KAG0311005.1		KAG9295049.1	KAF9959989.1	KAG0165650.1	RIA93270.1	KAF9538988.1	KAF9361226.1	KAF9435701.1		PJF17322.1	KXS19990.1	KAF9162264.1			KAG2171835.1	KAG0055558.1	KAF9095038.1		KAG0236096.1	EIE81616.1
OAQ35186.1	KAG2234512.1				KAF9128473.1	KNE55593.1	EHY55280.1	ORZ03530.1		EGG06965.1	KAF9427653.1	KAG0280772.1	KAG0327314.1		KAG0328620.1	KAG0316095.1		KDN42998.1	KAG0005039.1	KAG0166577.1	RIB19150.1	KAF9585190.1	KAF9398341.1	KAF9547315.1		QRW26746.1	EEB05155.1	KAF9209550.1			KAG2176687.1	KAG0167708.1	KAF9102125.1		KAG0241040.1	EOB11223.1
OBZ87936.1	KAG9072522.1				KAF9130769.1	KNE58402.1	EOR02812.1	ORZ15694.1		EGO19818.1	KAF9435330.1	KAG0327314.1	KAG0359199.1		KAG0356563.1	KAG0345124.1		KEI39923.1	KAG0035376.1	KAG0185166.1	RKP05774.1	KAF9907634.1	KAF9427926.1	KAF9577119.1		RCH86140.1	CAZ85646.1	KAF9381938.1			KAG2198574.1	KAG0176969.1	KAF9112928.1		KAG0249873.1	EOR01152.1
OLL26884.1	KFH68494.1				KAF9136116.1	KXN66664.1	EPZ32328.1	ORZ26457.1		EGO29786.1	KAF9550394.1	KAG0359199.1	KAG0359200.1		KAG0361306.1	KAG0346576.1		KFH62914.1	KAG0054639.1	KAG0201404.1	RKP26398.1	KAF9984788.1	KAF9437889.1	KAF9911577.1		RCH97514.1	AFR93380.1	KAF9430026.1			KAG2201716.1	KAG0187838.1	KAF9124791.1		KAG0255865.1	EPZ33448.1
ORX73231.1	KNE60531.1				KAF9138078.1	KXS21705.1	EPZ36819.1	OZJ03309.1		EGP86614.1	KAF9584971.1	KAG0377022.1	KAG0377022.1		KAG0372089.1	KAG0363141.1		KIL68887.1	KAG0097390.1	KAG0201841.1	RKP36081.1	KAF9991178.1	KAF9551216.1	KAF9986057.1		RKP27377.1	EAS35045.3	KAF9436645.1			KAG2205032.1	KAG0208294.1	KAF9130564.1		KAG0282851.1	EQB60630.1
ORY51605.1	KTW28930.1				KAF9149935.1	OAD77547.1	KAF1799200.1	POG80325.1		EGP87698.1	KAF9908954.1	KAG2203637.1	KAG2203637.1		KAG2177140.1	KAG0365943.1		KIS70699.1	KAG0168669.1	KAG0229259.1	RUP43285.1	KAG0005093.1	KAF9585211.1	KAF9995481.1		RKP37076.1	EFI28614.1	KAF9550411.1			KAG2222380.1	KAG0216357.1	KAF9137860.1		KAG0321648.1	KAF0546070.1
ORY93417.1	KXN66206.1				KAF9156440.1	OAQ25702.1	KAF3920859.1	RCH80534.1		EGR45178.1	KAF9988600.1	KAG2212464.1	KAG2212464.1		KAG2177141.1	KAG0380276.1		KJF60596.1	KAG0179196.1	KAG0249887.1	RUP46178.1	KAG0021926.1	KAF9585212.1	KAG0007136.1		TPX32278.1	EGP82687.1	KAF9908961.1			KAG2230875.1	KAG0232601.1	KAF9175145.1		KAG0349554.1	KAF8947298.1
ORZ17860.1	KXS18439.1				KAF9171454.1	OBZ85092.1	KAF7729998.1	RCH83229.1		EGR46669.1	KAG0002584.1	KAG2216217.1	KAG2216217.1		KAG2182703.1	KAG2171576.1		KND03795.1	KAG0191351.1	KAG0278966.1	RUP50114.1	KAG0057282.1	KAF9913274.1	KAG0033876.1		TPX41824.1	EHY60912.1	KAF9963746.1			KAG2235732.1	KAG0234464.1	KAF9182178.1		KAG0352359.1	KAF9541433.1
ORZ18537.1	OAD68882.1				KAF9173392.1	OLY77915.1	KAF7748688.1	RHZ79069.1		EGX52566.1	KAG0013511.1	KAG2220699.1	KAG2220699.1		KAG2201193.1	KAG2173516.1		KNE70914.1	KAG0205744.1	KAG0294069.1	RUP50704.1	KAG0089454.1	KAF9988517.1	KAG0047266.1		TPX65815.1	EOR00295.1	KAG0005271.1			KAG4084586.1	KAG0255251.1	KAF9184633.1		KAG0366571.1	KAG0172855.1
ORZ30379.1	OAQ24099.1				KAF9183665.1	ORX50108.1	KAF8587346.1	RIA97301.1		EGX53984.1	KAG0025132.1	KAG2233688.1	KAG2233688.1		KAG2203881.1	KAG2203245.1		KTW29774.1	KAG0210009.1	KAG0343589.1	RUS21004.1	KAG0175564.1	KAF9989106.1	KAG0096489.1		TPX73373.1	EPZ34123.1	KAG0024522.1			KAG4103155.1	KAG0265759.1	KAF9191791.1		KAG0381166.1	KAG2188594.1
PHZ16503.1	OBZ82774.1				KAF9187050.1	ORX55314.1	KAF8941149.1	RIB16529.1		EGY16634.1	KAG0055729.1	KAG8530138.1	KAG8530138.1		KAG2226033.1	KAG2213869.1		KXN72777.1	KAG0237113.1	KAG0344103.1	TPX69605.1	KAG0183365.1	KAG0001137.1	KAG0162125.1		NP_014991.1	KAG8534241.1	KAG0099488.1			KAG9067608.1	KAG0276724.1	KAF9201495.1		KAG2204560.1	KAG5458076.1
PIA16112.1	OLL22519.1				KAF9187812.1	ORY06328.1	KAF8941914.1	RUP26539.1		EGY19597.1	KAG0092823.1	KAG8533905.1	KAG9071309.1		KAG2235852.1	KAG2232755.1		KXS17726.1	KAG0240423.1	KAG0378424.1	TPX77057.1	KAG0209919.1	KAG0022711.1	KAG0203016.1		CAD6504149.1	KIL70820.1	KAG0203037.1			KCZ81870.1	KAG0297416.1	KAF9321665.1		KAG2209111.1	KAG9304939.1
POG76125.1	ORX49089.1				KAF9188409.1	ORY40408.1	KAF8948422.1	TPX30708.1		EGY19856.1	KAG0169780.1	KAG9071309.1	KAG9289816.1		KAG4107475.1	KAG4101863.1		OAD77899.1	KAG0254905.1	KAG2184687.1		KAG0244055.1	KAG0050984.1	KAG0239872.1		CAG78000.1	KNE68733.1	KAG0208497.1			KFH65728.1	KAG0330129.1	KAF9357022.1		KAG2221581.1	KFG27164.1
RCH90432.1	ORX88873.1				KAF9203423.1	ORY72342.1	KAF9027359.1	TPX42121.1		EHY53670.1	KAG0179297.1	KAG9289816.1	KAG9302660.1		KAG5458847.1	KAG9070815.1		OAQ35658.1	KAG0266069.1	KAG2196205.1		KAG0246494.1	KAG0097557.1	KAG0245894.1		CAZ83226.1	QRW19011.1	KAG0245552.1			KHN69512.1	KAG0340983.1	KAF9366537.1		KAG2233272.1	KIS68723.1
RGB42141.1	ORY51358.1				KAF9207679.1	ORZ01405.1	KAF9092043.1	TPX61040.1		EHY56844.1	KAG0189763.1	KAG9302660.1	KFH69196.1		KAG9064770.1	KAG9306620.1		OBZ88379.1	KAG0296357.1	KAG2211796.1		KAG0249375.1	KAG0173332.1	KAG0258936.1		EDN96373.1	KNE69242.1	KAG0279798.1			KKO75512.1	KAG0362124.1	KAF9402340.1		KAG4099534.1	KNC98933.1
RIA92602.1	ORY93209.1				KAF9312900.1	ORZ08813.1	KAF9096564.1	TPX68649.1		EHY59577.1	KAG0206912.1	KFH69196.1	KIL59367.1		KAG9294638.1	KFH71813.1		OLL24711.1	KAG0322036.1	KAG2214052.1		KAG0253601.1	KAG0182633.1	KAG0263331.1		EGY22729.1	CAB90776.1	KAG0312591.1			KNE56303.1	KAG0364651.1	KAF9428932.1		KAG9061184.1	KNE58002.1
RIB08793.1	ORZ20697.1				KAF9321611.1	ORZ17037.1	KAF9110573.1	TPX71167.1		EIE79235.1	KAG0209441.1	KIL59367.1	KIL70800.1		KFH73454.1	KNE55440.1		OMH83243.1	KAG0339586.1	KAG2227093.1		KAG0279007.1	KAG0192545.1	KAG0275022.1		EHY59900.1	EGG11103.1	KAG0347013.1			KXN68948.1	KAG0375145.1	KAF9435848.1		KDN43004.1	KNE59184.1
RKP23070.1	ORZ28650.1				KAF9343248.1	ORZ31903.1	KAF9146052.1			EIE79687.1	KAG0246449.1	KIL70800.1	KNC97706.1		KNE62556.1	KNE60097.1		ORX70031.1	KAG0347932.1	KAG8533660.1		KAG0282522.1	KAG0212587.1	KAG0291372.1		KAF3905979.1	NP_015158.1	KAG0350041.1			KXS16823.1	KAG2178276.1	KAF9912637.1		KEI39015.1	KTW29839.1
RKP23257.1	ORZ38204.1				KAF9351726.1	OUM59438.1	KAF9175355.1			EIE83822.1	KAG0263666.1	KNC97706.1	KNE55589.1		KNE62557.1	KNE60098.1		ORX97842.1	KAG0367820.1	KAG9063081.1		KAG0321514.1	KAG0217532.1	KAG0312679.1		KAF3928173.1	CAG82421.1	KAG0369772.1			OAD68195.1	KAG2185698.1	KAF9989904.1		KFH73131.1	OAG30624.1
TPX58938.1	POG66696.1				KAF9352346.1	OZJ03670.1	KAF9316223.1			EJT99600.1	KAG0264158.1	KNE55589.1	KNE58396.1		KNE65757.1	KXN70248.1		ORY06069.1	KAG0371657.1	KAG9292699.1		KAG0341131.1	KAG0239570.1	KAG0345762.1		KAF8939859.1	CAG83802.1	KAG0381053.1			OAD69302.1	KAG2197154.1	KAF9996191.1		KIL71541.1	OBZ80962.1
TPX63410.1	RCH99043.1				KAF9353576.1	PHZ13256.1	KAF9435297.1			EJU02365.1	KAG0273107.1	KNE58396.1	KXN73339.1		KXN68624.1	KXS10830.1		ORY47709.1	KAG2183177.1	KFH68771.1		KAG0351226.1	KAG0242467.1	KAG0352807.1		KAF8946703.1	AOW28616.1	KAG2172044.1			OAQ28144.1	KAG2198169.1	KAG0013664.1		KIS68625.1	OLL24075.1
TPX70703.1	RGB40196.1				KAF9398539.1	PIA19577.1	KAF9582293.1			EJU05515.1	KAG0293331.1	KXN73339.1	KXN73340.1		KXS17734.1	OAD70725.1		ORZ25006.1	KAG2187344.1	KIL68099.1		KAG0358139.1	KAG0259504.1	KAG0365118.1		KAF8953500.1	EDO01534.1	KAG2176853.1			OBZ85250.1	KAG2224003.1	KAG0032469.1		KND03168.1	OLY80664.1
DAA10698.1	RIA86267.1				KAF9421671.1	POG78854.1	KAF9987996.1			EOR00974.1	KAG0312109.1	KXN73340.1	KXS15836.1		OAD66923.1	OAQ36263.1		ORZ25253.1	KAG2204394.1	KND02277.1		KAG0372548.1	KAG0264658.1	KAG0370656.1		KAF8979791.1	EIE76811.1	KAG2178466.1			OBZ87122.1	KAG2236102.1	KAG0045201.1		KNE55806.1	RHZ57132.1
NP_076910.1	TPX78026.1				KAF9425369.1	POG78855.1	KAG0033227.1			EPZ34606.1	KAG0349509.1	KXN73341.1	KXS15837.1		OAQ31907.1	OBZ87914.1		ORZ29526.1	KAG2210228.1	KNE55792.1		KAG2175711.1	KAG0275130.1	KAG2180194.1		KAF9088704.1	KAF1799869.1	KAG2184854.1			ORX46883.1	KAG4086350.1	KAG0092016.1		KNE58608.1	TBU00721.1
	DAA11699.1				KAF9431667.1	PVU97027.1	KAG0041327.1			EPZ35430.1	KAG0351390.1	KXS15836.1	KXS19403.1		OAQ31908.1	OLY85066.1		PIA17820.1	KAG2221561.1	KNE58596.1		KAG2186659.1	KAG0296422.1	KAG2181517.1		KAF9094211.1	KAF3917252.1	KAG2189969.1			ORX50462.1	KAG8527502.1	KAG0165557.1		KXN70736.1	TBU02671.1
	NP_878060.1				KAF9438368.1	PVV00056.1	KAG0096837.1			KAF0442094.1	KAG0364892.1	KXS15837.1	OAD78800.1		OBZ85627.1	OMH81125.1		POG63706.1	KAG2229872.1	KTW26793.1		KAG2197998.1	KAG0326679.1	KAG2196033.1		KAF9113153.1	KAG4087626.1	KAG2207725.1			ORX54342.1	KAG9069447.1	KAG0170760.1		KXS19788.1	DAA07842.1
					KAF9541234.1	RCH94792.1	KAG0174207.1			KAF0445981.1	KAG0381061.1	KXS19403.1	OAQ23967.1		OLY84117.1	OMH81126.1		PVU84770.1	KAG5459748.1	OAD75020.1		KAG2203997.1	KAG0345703.1	KAG2202448.1		KAF9125676.1	KEI36868.1	KAG2224040.1			ORX59830.1	KAG9300435.1	KAG0171429.1		OAD72998.1	GAN03111.1
					KAF9547198.1	RGB24208.1	KAG0203440.1			KAF0483923.1	KAG2174128.1	OAD78800.1	OBZ88071.1		OMH82503.1	OMJ17225.1		PVU98113.1	KAG8527045.1	OAD79572.1		KAG2224874.1	KAG0348609.1	KAG2222375.1		KAF9142110.1	OAD74983.1	KAG2237891.1			ORX66461.1	KDN40106.1	KAG0185918.1		OAQ25884.1	GAN03643.1
					KAF9582943.1	RHZ59955.1	KAG0208266.1			KAF0491443.1	KAG2180550.1	OAQ23967.1	OLL23852.1		OMJ07124.1	ORX34875.1		PVV01961.1	KAG9068458.1	OAQ34005.1		KAG2228930.1	KAG0366786.1	KAG2237642.1		KAF9147615.1	ORX46867.1	KAG4086132.1			ORX78839.1	KEI41626.1	KAG0189271.1		OBZ84355.1	GET04201.1
					KAF9584990.1	RIA97495.1	KAG0217145.1			KAF0491444.1	KAG2194555.1	OBZ88071.1	OLL24290.1		ORX54484.1	ORX55468.1		PVZ97746.1	KDN45269.1	OBZ83460.1		KAG4098779.1	KAG0378338.1	KAG4105768.1		KAF9173499.1	ORX46984.1	KAG4088559.1			ORX79940.1	KFH71405.1	KAG0197613.1		OIR57862.1	CAB90141.1
					KAF9907262.1	RIB17933.1	KAG0228274.1			KAF0492184.1	KAG2215177.1	OLL23852.1	OLL25679.1		ORX54485.1	ORX62870.1		QRW25920.1	KEI36679.1	OBZ89247.1		KAG5459096.1	KAG2184589.1	KAG5456082.1		KAF9188156.1	ORX94592.1	KAG4091183.1			ORX89763.1	KIL59657.1	KAG0202999.1		OMH84186.1	CAZ80285.1
					KAF9911357.1	RKO88049.1	KAG0260623.1			KAF0535897.1	KAG2216150.1	OLL24290.1	OLL25756.1		ORX54486.1	ORX72413.1		RGB36546.1	KFH73530.1	OLL23519.1		KAG5459283.1	KAG2188569.1	KAG5460917.1		KAF9188244.1	ORY46574.1	KAG4098279.1			ORY26000.1	KIS66105.1	KAG0212553.1		ORX45454.1	CAZ85163.1
					KAF9984021.1	RKP10238.1	KAG0261460.1			KAF0536881.1	KAG2234017.1	OLL25679.1	ORX67290.1		ORX59191.1	ORX86912.1		RHZ75883.1	KIL56797.1	OMJ15165.1		KAG8525763.1	KAG2196440.1	KAG8533466.1		KAF9204528.1	ORY95935.1	KAG8527522.1			ORY43212.1	KJF61341.1	KAG0228194.1		ORX55527.1	CEP12943.1
					KAF9990293.1	RKP11639.1	KAG0323600.1			KAF0536882.1	KAG4101513.1	OLL25756.1	ORX68382.1		ORX74404.1	ORY35123.1		RIA84080.1	KIS68720.1	ORX49061.1		KAG9065321.1	KAG2213458.1	KAG9068307.1		KAF9311417.1	ORZ34448.1	KAG9067401.1			ORY96619.1	KNC97696.1	KAG0262432.1		ORX61294.1	CEP18855.1
					KAG0001055.1	RKP39694.1	KAG0362734.1			KAF1796396.1	KAG4102476.1	ORX67290.1	ORX72449.1		ORX85340.1	ORY35124.1		RIB05573.1	KND04064.1	ORX50905.1		KAG9305645.1	KAG2226446.1	KAG9293063.1		KAF9350614.1	RCH93903.1	KAG9301141.1			ORZ14244.1	KNE54926.1	KAG0282600.1		ORX72199.1	SAM01541.1
					KAG0006130.1	RUP50519.1	KAG0363760.1			KAF1796935.1	KAG8530063.1	ORX68382.1	ORX90637.1		ORX90317.1	ORY51858.1		RIB12050.1	KND04065.1	ORX50971.1		KDN44739.1	KAG2230880.1	KDN43419.1		KAF9356858.1	RKO94213.1	KDN44518.1			ORZ21021.1	KNE56578.1	KAG0284045.1		ORX82727.1	SAM05585.1
					KAG0031020.1	TPX30102.1	KAG2186213.1			KAF1800502.1	KAG9067389.1	ORX72449.1	ORZ34731.1		ORY20298.1	ORZ02314.1		RIB17064.1	KNE58938.1	ORX50980.1		KEI40105.1	KAG4083307.1	KEI37007.1		KAF9401055.1	RUS18701.1	KDN51362.1			ORZ22559.1	KTW26648.1	KAG0314198.1		ORX93295.1	ADM12569.1
					KAG0052493.1	TPX53587.1	KAG2188360.1			KAF1801847.1	KDN44907.1	ORX90637.1	ORZ37451.1		ORY40978.1	ORZ10530.1		RKO93358.1	KNE71579.1	ORX61335.1		KFH65266.1	KAG5458437.1	KFH73481.1		KAF9425206.1	SAM02587.1	KEI40091.1			ORZ29884.1	KXN74841.1	KAG0356769.1		ORY33242.1	AFR92850.1
					KAG0092493.1		KAG2213388.1			KAF1802544.1	KEI39694.1	ORZ34731.1	PHZ09449.1		ORY92990.1	ORZ26962.1		RKP02590.1	KXN64990.1	ORY52012.1		KIS67531.1	KAG5462829.1	KIL66266.1		KAF9434802.1	EDP45105.1	KFH66166.1			OUM69378.1	KXS19961.1	KAG0361561.1		ORY81143.1	AOW30970.1
					KAG0096794.1		KAG2217039.1			KAF1807134.1	KFH65039.1	ORZ37451.1	PIA18290.1		ORZ16363.1	OUM69556.1		RKP08226.1	KXN66745.1	ORY95999.1		KND02828.1	KAG8528736.1	KIS65841.1		KAF9539314.1	EGY20914.1	KGG51268.1			OZJ05717.1	OAD78892.1	KAG0363121.1		ORY90596.1	EAS27743.2
					KAG0162853.1		KAG2231319.1			KAF3905164.1	KIL70329.1	PHZ09449.1	POG66335.1		ORZ28109.1	OZJ03311.1		RKP14455.1	KXN66747.1	ORZ18742.1		KNE56802.1	KAG9063825.1	KND01765.1		KAF9581565.1	KAG2194480.1	KIL70914.1			PHZ15348.1	OAQ32512.1	KAG0372599.1		ORZ18475.1	EAU92763.2
					KAG0166449.1		KAG5462884.1			KAF3912805.1	KIS71202.1	PIA18290.1	POG67111.1		OUM66615.1	OZJ04599.1		RKP23975.1	KXN70148.1	ORZ39386.1		KTW26178.1	KAG9288310.1	KNE58248.1		KAF9900957.1	KAG2226275.1	KIL71692.1			PHZ16113.1	OBZ91909.1	KAG2173065.1		ORZ39398.1	EAU93170.1
					KAG0172792.1		KAG9068293.1			KAF3918114.1	KJF61358.1	POG66335.1	POG71742.1		OUM66616.1	PHZ12216.1		RKP23977.1	KXS16034.1	OZJ03080.1		KXN72869.1	KDN53411.1	KNE58249.1		KAF9984948.1	ORZ16246.1	KIS68006.1			PIA14848.1	OLL22332.1	KAG2173152.1		OUM68278.1	EDQ31186.1
					KAG0203919.1		KDN37577.1			KAF7724203.1	KNC99195.1	POG71742.1	QRW23708.1		OUM66617.1	PIA18244.1		RUP46083.1	KXS16035.1	PHZ17549.1		KXS10082.1	KEI42826.1	KNE58251.1		KAF9989297.1		KIS70575.1			PJF17718.1	OLY80951.1	KAG2177466.1		PHZ14206.1	EEB06365.1
					KAG0209113.1		KEI42522.1			KAF7725770.1	KND02053.1	QRW23708.1	RCH81184.1		OUM66618.1	PJF17248.1		RUS18099.1	OAQ31740.1	PIA18173.1		OAD77591.1	KFH63742.1	KNE67375.1		KAG0000760.1		KND00296.1			PJF17720.1	OMH81623.1	KAG2179530.1		PIA19457.1	EFP88202.1
					KAG0216106.1		KFH67609.1			KAF7727589.1	KNE56447.1	RCH81184.1	RCH91102.1		OZJ06305.1	POG67280.1		TPX30494.1	OBZ84791.1	POG65663.1		OAQ27994.1	KIL60371.1	KTW28575.1		KAG0021977.1		KND00297.1			RCH82500.1	OMH82256.1	KAG2184453.1		PJF18267.1	EFP89931.1
					KAG0218376.1		KIS70993.1			KAF7729238.1	KNE56448.1	RCH91102.1	RGB27451.1		PHZ09814.1	PVU89686.1		TPX43560.1	OLL22858.1	POG76120.1		OBZ86660.1	KIS68614.1	KXN71965.1		KAG0045659.1		KND00298.1			RCH88946.1	OMJ18871.1	KAG2185789.1		POG61700.1	EHY55857.1
					KAG0236526.1		KNE55793.1			KAF7730257.1	KTW27047.1	RGB27451.1	RGB34248.1		PIA18579.1	PVU89687.1		TPX62571.1	OLY78724.1	RCH87559.1		OLL23383.1	KNC96281.1	KXS18281.1		KAG0206260.1		KTW25853.1			RCH93568.1	OMJ21102.1	KAG2192020.1		PVU88831.1	EIE79168.1
					KAG0241451.1		KTW30691.1			KAF7730526.1	KTW28981.1	RGB34248.1	RHZ83652.1		PJF16622.1	PVU89715.1		TPX63374.1	OMH84222.1	RGB34353.1		OLY84563.1	KNC97326.1	OAD74263.1		KAG0212720.1		KXS17755.1			RKP08613.1	ORX45759.1	KAG2196131.1		PVU89671.1	EIE79639.1
					KAG0242257.1		KXS20023.1			KAF7745319.1	KXS21067.1	RHZ83652.1	RHZ84872.1		POG62244.1	PVU90263.1		TPX77456.1	OMJ17368.1	RGB42146.1		OMH83600.1	KNE62471.1	OAQ27757.1		KAG0229916.1		OAD77667.1			RKP38993.1	ORX58265.1	KAG2197420.1		PVU91246.1	EIE85356.1
					KAG0244286.1		OAD69888.1			KAF7746073.1	OAQ35638.1	RHZ84872.1	RIA81528.1		PVU93253.1	PVU97410.1		DAA07343.1	ORX54373.1	RHZ59877.1		ORX46032.1	KNE65850.1	OBZ89413.1		KAG0245010.1		OAD80640.1			RUP43916.1	ORX86193.1	KAG2210405.1		PVV01722.1	EIJ94865.1
					KAG0250681.1		OAQ27778.1			KAF7746143.1	OBZ87784.1	RIA81528.1	RIA88323.1		PVU93254.1	PVZ96972.1		NP_009787.3	ORX70821.1	RHZ82587.1		ORX58377.1	KTW27428.1	OLL24669.1		KAG0256333.1		OAQ35651.1			RUP43917.1	ORX90173.1	KAG2213164.1		PWA01933.1	EJW05219.1
					KAG0256848.1		OBZ85207.1			KAF7750625.1	OMJ14013.1	RIA88323.1	RIB02314.1		PVU97871.1	PVZ98243.1			ORY06734.1	RIA92597.1		ORX66766.1	KXN75066.1	OLY80708.1		KAG0257811.1		OBZ82130.1			RUS21578.1	ORY21314.1	KAG2214701.1		QRW22267.1	ELA42927.1
					KAG0258858.1		OLL27108.1			KAF7756356.1	ORX44443.1	RIB02314.1	RIB16757.1		PVU97872.1	RCH86323.1			ORY52408.1	RIA99142.1		ORX78456.1	KXS17050.1	OMJ12129.1		KAG0272814.1		OLL25940.1			RVD92136.1	ORY29177.1	KAG2219382.1		RCH82259.1	ELA46012.1
					KAG0260437.1		OLY81249.1			KAF8586791.1	ORX56486.1	RIB16757.1	RKO85294.1		PVV00889.1	RCH91569.1			ORY96863.1	RKO92700.1		ORY04066.1	KXS17053.1	ORX56374.1		KAG0284318.1		ORX41952.1			TBT99925.1	ORY38779.1	KAG2227768.1		RGB27511.1	ELA47458.1
					KAG0268519.1		OLY82176.1			KAF8591310.1	ORX81535.1	RKO85294.1	RKO87597.1		PVV01099.1	RGB29081.1			ORZ15780.1	RKP37522.1		ORY30635.1	KXS17054.1	ORX57712.1		KAG0284319.1		ORX50812.1			TBU01526.1	ORY94461.1	KAG2228178.1		RHZ83015.1	ELQ75018.1
					KAG0275228.1		OMH82903.1			KAF8923976.1	ORX89906.1	RKO87597.1	RKP34926.1		RCH80279.1	RHZ75476.1			ORZ27752.1	RUS14531.1		ORY30636.1	OAD66009.1	ORX68049.1		KAG0321679.1		ORX54236.1			TBU12622.1	ORZ16192.1	KAG2228590.1		RHZ83030.1	ELQ75893.1
					KAG0276503.1		OMJ24797.1			KAF8931003.1	ORX90217.1	RKP34926.1	RUO96083.1		RCH84605.1	RHZ76634.1			ORZ31832.1	TPX36927.1		ORY42827.1	OAQ26957.1	ORX72587.1		KAG0340126.1		ORX54928.1			TPX30617.1	ORZ23372.1	KAG2229911.1		RIA85350.1	EOB11224.1
					KAG0297868.1		ORX58999.1			KAF8931776.1	ORY26196.1	RUO96083.1	RUO96084.1		RGB39818.1	RHZ78479.1			OZJ07000.1	TPX41112.1		ORY93132.1	OBZ86984.1	ORX91967.1		KAG0352655.1		ORX59277.1				ORZ23544.1	KAG4088654.1		RIB02779.1	EPZ30915.1
					KAG0307282.1		ORX68305.1			KAF8932398.1	ORY44473.1	RUO96084.1	RUP18993.1		RHZ86697.1	RHZ81659.1			PHZ13745.1	CAB90772.1		ORZ16142.1	OLL25916.1	ORY34187.1		KAG0365283.1		ORX66762.1				ORZ39446.1	KAG8525994.1		RKO93396.1	KAF0488439.1
					KAG0329215.1		ORY07243.1			KAF8934731.1	ORY51967.1	RUP18993.1	RUP43119.1		RIA85935.1	RHZ81817.1			PIA13903.1	RIB12074.1		ORZ16587.1	OLY78857.1	ORY46500.1		KAG0371091.1		ORX78819.1				OUM65273.1	KAG8530394.1		RKP04649.1	KAF0504898.1
					KAG0335186.1		ORY52110.1			KAF8935291.1	ORY98518.1	RUP44194.1	RUP44194.1		RIB11525.1	RHZ85811.1			PJF16464.1	RUS34494.1		ORZ39416.1	OMH80751.1	ORY98681.1		KAG8532688.1		ORX79150.1				OZJ05112.1	KAG9298860.1		RKP25322.1	KAF0504899.1
					KAG0340558.1		ORZ12050.1			KAF8938282.1	ORZ05245.1	RUS13915.1	RUS13915.1		RKO85638.1	RIA87302.1			PVU89062.1	NP_013236.1		OUM59897.1	OMJ16677.1	ORZ10355.1		KAG9060906.1		ORY04811.1				PHZ08927.1	KDN39171.1		RKP38672.1	KAF1801726.1
					KAG0356106.1		ORZ19347.1			KAF8942574.1	ORZ11293.1	RUS16724.1	RUS16724.1		RKO93488.1	RIB09784.1			PVU89065.1			OZJ01815.1	OMJ16678.1	ORZ15660.1		KFH69672.1		ORY38554.1				PIA13383.1	KEI41979.1		RUP24650.1	KAF1807531.1
					KAG0358707.1		OZJ02481.1			KAF8943672.1	ORZ38038.1	RUS17141.1	RUS17141.1		RKP00536.1	RKO82875.1			PVU89527.1			PHZ16600.1	ORX34880.1	ORZ41703.1		KXS11055.1		ORY61079.1				POG77238.1	KFH66337.1		RUP44701.1	KAF3909803.1
					KAG0370665.1		PIA19253.1			KAF8944162.1	PHZ08210.1	TPX57111.1	TPX57111.1		RKP05815.1	RKO88610.1			PVU94819.1			PIA17124.1	ORX49370.1	OUM68238.1		OAQ22958.1		ORY74728.1				PVU95148.1	KFH72528.1		RUS19357.1	KAF3924209.1
					KAG0371448.1		PJF17574.1			KAF8960099.1	QRW15803.1	TPX70147.1	TPX70147.1		RKP05816.1	RKO89266.1			PVV01157.1			PJF18267.1	ORX60262.1	PHZ17624.1		ORY36367.1		ORY93801.1				PVU98469.1	KIL70479.1		TPX32694.1	KAF7684362.1
					KAG0375170.1		PVU89710.1			KAF8977123.1	RCH89120.1				RKP15418.1	RKP11010.1			PWA01215.1			POG55179.1	ORX83961.1	PIA16760.1		ORZ27840.1		ORZ10880.1				PVV05014.1	KNC98267.1		TPX52037.1	KAF7684466.1
					KAG2174939.1		PVU93672.1			KAF8977382.1	RKP09385.1				RKP22732.1	RKP13439.1			QRW16100.1			PVU89547.1	ORX93909.1	POG66328.1		RKP02661.1		ORZ11070.1				PVZ99499.1	KNE62156.1		TPX56012.1	KAF7696489.1
					KAG2182432.1		PVU99478.1			KAF8978233.1	RKP36998.1				RKP40479.1	RKP34223.1			RCH78920.1			PVU89735.1	ORY14852.1	PVU95762.1		RKP06391.1		ORZ15413.1				QRW21057.1	KNE63139.1		TPX58002.1	KAF7702697.1
					KAG2185177.1		PVV02623.1			KAF8982354.1	TPX33900.1				RUP46562.1	RUP48470.1			RCH98203.1			PVV02454.1	ORY52110.1	PVV00853.1		RUP45435.1		ORZ29190.1				RCH83628.1	KTW26674.1		TPX69853.1	KAF7722115.1
					KAG2188733.1		PVZ99644.1			KAF8984242.1	TPX39347.1				RUS21064.1	RUS21607.1			RKO84673.1			PWA00015.1	ORY53589.1	PWA03497.1		RUS21765.1		ORZ31551.1				RCH89467.1	KXN71862.1			KAF7730675.1
					KAG2192614.1		RCH90460.1			KAF8987345.1	TPX55724.1				RUS21065.1	TPX37174.1			RKP10812.1			PWA02536.1	ORY94875.1	QRW21838.1				OZJ04328.1				RGB41683.1	OAD68509.1			KAF7732322.1
					KAG2204615.1		RKO87912.1			KAF9079640.1	TPX67003.1				RUS21066.1	TPX48165.1			RKP26820.1			QRW27333.1	ORZ05671.1	RCH82036.1				PHZ09320.1				RHZ70594.1	OAD72915.1			KAF8923440.1
					KAG2205872.1		RKP07512.1			KAF9084628.1	TPX68250.1				RUS21067.1				RKP34066.1			RCH97419.1	ORZ22348.1	RGB34242.1				PIA17123.1				RIA86949.1	OAD77169.1			KAF8926721.1
					KAG2210921.1		RKP12932.1			KAF9089956.1	TPX75368.1				TPX35761.1				RUO95662.1			RGB32717.1	ORZ36503.1	RHZ57157.1				PIA19360.1				RIB12846.1	OAQ22885.1			KAF8932022.1
					KAG2221187.1		RUP43351.1			KAF9094564.1	TPX75625.1				TPX46664.1				RUS18970.1			RHZ64173.1	OUM62412.1	RIA88379.1				QRW18480.1				RKO99040.1	OAQ29707.1			KAF8936030.1
					KAG2226344.1		RUS19389.1			KAF9103878.1	NP_009694.3				TPX75892.1				TPX46337.1			RIA93696.1	OZJ03595.1	RIB08303.1				QRW24807.1				RKP05196.1	OBZ83086.1			KAF8945743.1
					KAG2237618.1		TPX61370.1			KAF9109616.1									TPX54486.1			RIB08576.1	PHZ10910.1	RKP00462.1				RCH89856.1				RKP12039.1	OBZ88890.1			KAF8953166.1
					KAG4105813.1		TPX65811.1			KAF9111692.1									TPX67861.1			RKO92748.1	PIA18493.1	RKP08909.1				RIB17192.1				RKP25812.1	ORX47141.1			KAF8983088.1
					KAG5456416.1		TPX77543.1			KAF9111933.1									NP_595395.1			RKO94516.1	PJF18489.1	RKP13292.1				RKO90681.1				RKP36173.1	ORX57165.1			KAF8984346.1
					KAG5459303.1					KAF9115290.1												RKO98429.1	POG62828.1	RKP40058.1				RKP08841.1				TPX32848.1	ORX62259.1			KAF9093132.1
					KAG5460589.1					KAF9121868.1												RKP09827.1	POG68415.1	RUS14446.1				RKP09537.1				TPX42846.1	ORX67084.1			KAF9095337.1
					KAG8529327.1					KAF9124681.1												RKP14562.1	POG78933.1	TPX30058.1				RKP14443.1				TPX57410.1	ORX79564.1			KAF9099114.1
					KAG9064061.1					KAF9125686.1												RKP23476.1	PVU88444.1	TPX43350.1				RKP24512.1				TPX65605.1	ORX83860.1			KAF9113875.1
					KAG9068956.1					KAF9129845.1												RKP36400.1	PVU99261.1	TPX60038.1				RKP39478.1				TPX65703.1	ORX93242.1			KAF9136717.1
					KAG9290759.1					KAF9131453.1												RUO95367.1	PVV02734.1	TPX66324.1				RUP45457.1				TPX70229.1	ORY93769.1			KAF9143794.1
					KDN45742.1					KAF9131705.1												RUO95470.1	PWA00658.1	TPX72716.1				RUS23393.1					ORY93955.1			KAF9171848.1
					KEI40283.1					KAF9137329.1												RUO95578.1	QRW20713.1	NP_013614.1				TPX53213.1					ORY99230.1			KAF9179326.1
					KFH65683.1					KAF9140408.1												RUP34718.1	RCH81815.1					TPX54800.1					ORZ16798.1			KAF9180486.1
					KFH69534.1					KAF9146431.1												RUP45822.1	RCH93967.1					TPX62013.1					ORZ18880.1			KAF9181034.1
					KIL67908.1					KAF9147190.1												RUP47862.1	RGB29554.1					TPX73283.1					ORZ19440.1			KAF9308213.1
					KIS68622.1					KAF9160970.1												RUP47881.1	RGB39369.1					DAA08768.1					ORZ20776.1			KAF9312439.1
					KNC95958.1					KAF9162339.1												RUP49671.1	RHZ83651.1										ORZ24886.1			KAF9350711.1
					KNE56807.1					KAF9162854.1												RUP50707.1	RIA94468.1										ORZ32375.1			KAF9354871.1
					KNE57240.1					KAF9175188.1												RUP51772.1	RIB03254.1										OUM60763.1			KAF9363379.1
					KNE65964.1					KAF9177911.1												RUS13225.1	RIB03255.1										OZJ03583.1			KAF9365634.1
					KNE65972.1					KAF9185285.1												TPX62379.1	RIB07426.1										OZJ04135.1			KAF9400200.1
					KNE73400.1					KAF9187829.1												TPX64476.1	RIB09941.1										PHZ07232.1			KAF9422179.1
					KTW27717.1					KAF9189630.1												TPX64868.1	RKO94222.1										PHZ08735.1			KAF9426310.1
					KXN74979.1					KAF9193720.1												NP_010674.3	RKP00956.1										PHZ15536.1			KAF9434156.1
					KXS13688.1					KAF9194423.1													RKP08935.1										PIA13424.1			KAF9437915.1
					KXS17118.1					KAF9194720.1													RKP11404.1										PIA17609.1			KAF9551034.1
					OAD65243.1					KAF9309029.1													RKP11516.1										POG81227.1			KAF9579443.1
					OAD67841.1					KAF9313103.1													RKP11517.1										PVV02391.1			KAF9579934.1
					OAQ24143.1					KAF9317002.1													RKP23098.1										PVZ97678.1			KAF9761325.1
					OAQ26135.1					KAF9318644.1													RKP23345.1										QRW16070.1			KAF9906770.1
					OBZ86540.1					KAF9346149.1													RKP23673.1										RCH89426.1			KAF9908627.1
					OBZ91603.1					KAF9349959.1													RKP38070.1										RCH89888.1			KAF9981586.1
					OLL24306.1					KAF9359716.1													TPX33576.1										RGB27877.1			KAF9982538.1
					OLY83698.1					KAF9360160.1													TPX41493.1										RHZ77424.1			KAF9987694.1
					OMH80602.1					KAF9363092.1													TPX55659.1										RIA99273.1			KAF9996095.1
					OMH82001.1					KAF9365043.1													TPX61370.1										RIB10375.1			KAG0011888.1
					OMJ18951.1					KAF9365095.1													TPX66046.1										RKP07020.1			KAG0017634.1
					OMJ23568.1					KAF9388804.1													TPX77543.1										RKP11960.1			KAG0043215.1
					ORX45561.1					KAF9407397.1													TPX78583.1										RKP27957.1			KAG0047840.1
					ORX56159.1					KAF9430656.1													DAA11406.1										RKP33737.1			KAG0092669.1
					ORX62296.1					KAF9431576.1													NP_015303.1										RKP38129.1			KAG0100701.1
					ORX69163.1					KAF9433702.1																							TPX35704.1			KAG0174997.1
					ORX72489.1					KAF9438090.1																							TPX62353.1			KAG0182944.1
					ORX85967.1					KAF9549655.1																							TPX70858.1			KAG0193750.1
					ORX98335.1					KAF9549948.1																										KAG0200669.1
					ORY24846.1					KAF9578469.1																										KAG0210733.1
					ORY28694.1					KAF9582852.1																										KAG0213509.1
					ORY32485.1					KAF9904617.1																										KAG0237784.1
					ORY98222.1					KAF9905494.1																										KAG0242569.1
					ORZ01236.1					KAF9910042.1																										KAG0244986.1
					ORZ07234.1					KAF9931513.1																										KAG0252268.1
					ORZ11058.1					KAF9935019.1																										KAG0257137.1
					ORZ12843.1					KAF9938366.1																										KAG0264969.1
					ORZ15459.1					KAF9963043.1																										KAG0264970.1
					ORZ25718.1					KAF9980360.1																										KAG0271116.1
					ORZ33420.1					KAF9982192.1																										KAG0278269.1
					ORZ39452.1					KAF9984892.1																										KAG0283216.1
					OUM58708.1					KAF9992420.1																										KAG0286684.1
					PHZ13700.1					KAF9995070.1																										KAG0312046.1
					PIA13149.1					KAG0014511.1																										KAG0345413.1
					PIA13365.1					KAG0017612.1																										KAG0348810.1
					PJF18013.1					KAG0031289.1																										KAG0356504.1
					PJF18139.1					KAG0049404.1																										KAG0361050.1
					PJF18615.1					KAG0050242.1																										KAG0364439.1
					POG75624.1					KAG0054629.1																										KAG0375785.1
					PVU96159.1					KAG0089298.1																										KAG0378901.1
					PVU97932.1					KAG0096449.1																										KAG0419893.1
					PVV04678.1					KAG0098404.1																										KAG0438868.1
					PWA00233.1					KAG0100784.1																										KAG0440847.1
					QRW20304.1					KAG0164987.1																										KAG2173423.1
					QRW20305.1					KAG0165612.1																										KAG2178816.1
					RCH85262.1					KAG0166606.1																										KAG2204041.1
					RCH96665.1					KAG0170060.1																										KAG2207547.1
					RCH97083.1					KAG0171445.1																										KAG2210020.1
					RCI00371.1					KAG0172427.1																										KAG2212486.1
					RGB37783.1					KAG0176442.1																										KAG2216929.1
					RIA96456.1					KAG0179461.1																										KAG2224305.1
					RKO85320.1					KAG0180580.1																										KAG2226773.1
					RKO89259.1					KAG0196261.1																										KAG2230282.1
					RKP01865.1					KAG0198843.1																										KAG2236116.1
					RKP06517.1					KAG0200390.1																										KAG4092591.1
					RKP08780.1					KAG0205336.1																										KAG4106608.1
					RKP12669.1					KAG0217820.1																										KAG4108015.1
					RKP37098.1					KAG0220176.1																										KAG8533257.1
					RUP44246.1					KAG0221398.1																										KAG9067234.1
					RUP49480.1					KAG0222258.1																										KAG9067849.1
					RUP49912.1					KAG0228029.1																										KAG9306089.1
					RUS17736.1					KAG0237110.1																										KCZ79458.1
					RUS20705.1					KAG0239348.1																										KFH66657.1
					RUS20706.1					KAG0242973.1																										KFH73305.1
					TPX34559.1					KAG0251632.1																										KGG51257.1
					TPX61643.1					KAG0255633.1																										KGG51533.1
					TPX68230.1					KAG0255970.1																										KHN68850.1
					TPX76091.1					KAG0260589.1																										KIL70899.1
					NP_015317.1					KAG0261204.1																										KIL71707.1
										KAG0262672.1																										KKO74715.1
										KAG0263950.1																										KKO75157.1
										KAG0264422.1																										KND00769.1
										KAG0266065.1																										KNE61320.1
										KAG0267165.1																										KRH93297.1
										KAG0270930.1																										KXS09704.1
										KAG0272804.1																										OAD78152.1
										KAG0282217.1																										OAD80259.1
										KAG0282815.1																										OAG31748.1
										KAG0283829.1																										OIR57801.1
										KAG0288676.1																										OIR58962.1
										KAG0291519.1																										OLL26693.1
										KAG0309356.1																										OMH79472.1
										KAG0320379.1																										OMH83487.1
										KAG0327841.1																										OMH84649.1
										KAG0333984.1																										OMJ08494.1
										KAG0337237.1																										OMJ21466.1
										KAG0354084.1																										OQS55103.1
										KAG0354304.1																										ORD94454.1
										KAG0354815.1																										ORD96532.1
										KAG0357918.1																										ORX47301.1
										KAG0359321.1																										ORX59322.1
										KAG0364374.1																										ORZ01446.1
										KAG0368518.1																										ORZ31519.1
										KAG0369476.1																										OZJ03230.1
										KAG0377895.1																										PJF17429.1
										KAG0377997.1																										PJF18425.1
										KAG2172292.1																										POG70495.1
										KAG2174525.1																										POG72131.1
										KAG2175267.1																										PVU90330.1
										KAG2176276.1																										PVU96364.1
										KAG2177093.1																										PVV04488.1
										KAG2186108.1																										PVV04494.1
										KAG2187432.1																										PVV05375.1
										KAG2189429.1																										QRW18941.1
										KAG2191613.1																										QRW24868.1
										KAG2193403.1																										RCH86815.1
										KAG2193625.1																										RCH95708.1
										KAG2193691.1																										RCI01612.1
										KAG2197021.1																										RHZ61908.1
										KAG2198529.1																										RHZ75300.1
										KAG2198824.1																										RIA97061.1
										KAG2198918.1																										RKO82769.1
										KAG2200027.1																										RKO85343.1
										KAG2202909.1																										RUO96455.1
										KAG2203833.1																										RUP51864.1
										KAG2205431.1																										RVD90575.1
										KAG2209467.1																										TBT99232.1
										KAG2215663.1																										TBU10564.1
										KAG2215938.1																										TPX30879.1
										KAG2216160.1																										TPX50643.1
										KAG2220872.1																										TPX55239.1
										KAG2222156.1																										TPX55570.1
										KAG2225000.1																										TPX61015.1
										KAG2229028.1																										TPX61525.1
										KAG2231491.1																										TPX61770.1
										KAG2232024.1																										TPX72343.1
										KAG2232716.1																										TPX77094.1
										KAG2234388.1																										DAA07757.1
										KAG2237590.1
										KAG4089325.1
										KAG4101868.1
										KAG4104728.1
										KAG4105052.1
										KAG4107361.1
										KAG9061111.1
										KAG9062529.1
										KAG9067867.1
										KAG9289972.1
										KAG9291164.1
										KAG9293330.1
										KAG9299541.1
										KAG9301094.1
										KDN37020.1
										KDN39539.1
										KDN42518.1
										KEI39900.1
										KEI42816.1
										KFH66678.1
										KIL57086.1
										KIL59741.1
										KIS68107.1
										KIS71071.1
										KIS72233.1
										KJF60478.1
										KNC97906.1
										KNC98207.1
										KNC99019.1
										KNE54736.1
										KNE56249.1
										KNE57014.1
										KNE58752.1
										KNE62624.1
										KTW27670.1
										KTW30687.1
										KXN69474.1
										KXN70521.1
										KXN73574.1
										KXS10119.1
										KXS15141.1
										KXS20353.1
										KXS22423.1
										OAD70359.1
										OAD72944.1
										OAD75043.1
										OAD76647.1
										OAD80006.1
										OAQ24052.1
										OAQ28995.1
										OAQ31715.1
										OAQ33546.1
										OBZ80388.1
										OBZ82703.1
										OBZ83029.1
										OBZ85032.1
										OBZ87039.1
										OBZ88305.1
										OBZ88835.1
										OLL22217.1
										OLL26454.1
										OLY81768.1
										OLY82773.1
										OMJ14116.1
										ORX42681.1
										ORX43014.1
										ORX48534.1
										ORX50374.1
										ORX55159.1
										ORX55325.1
										ORX55472.1
										ORX58785.1
										ORX60002.1
										ORX62197.1
										ORX72191.1
										ORX73121.1
										ORX73666.1
										ORX75567.1
										ORX78601.1
										ORX86403.1
										ORX86907.1
										ORX87042.1
										ORX87830.1
										ORX91315.1
										ORX95751.1
										ORY00695.1
										ORY02099.1
										ORY06315.1
										ORY29886.1
										ORY31521.1
										ORY48258.1
										ORY49605.1
										ORY77127.1
										ORY80140.1
										ORY93266.1
										ORY97323.1
										ORZ00056.1
										ORZ02420.1
										ORZ02918.1
										ORZ02926.1
										ORZ08437.1
										ORZ09231.1
										ORZ14092.1
										ORZ22108.1
										ORZ22121.1
										ORZ22936.1
										ORZ23930.1
										ORZ24902.1
										ORZ26017.1
										ORZ27703.1
										ORZ30136.1
										OUM56377.1
										OUM59557.1
										OUM68850.1
										OZJ03361.1
										OZJ05326.1
										OZJ06824.1
										PHZ09060.1
										PHZ09400.1
										PHZ11337.1
										PHZ12538.1
										PHZ15875.1
										PHZ17509.1
										PIA14469.1
										PIA14767.1
										PIA17634.1
										PIA19465.1
										POG65657.1
										POG69641.1
										POG74313.1
										POG74642.1
										POG74646.1
										POG74647.1
										POG74667.1
										POG77032.1
										POG77033.1
										POG77045.1
										POG77416.1
										POG80474.1
										POG80539.1
										POG82538.1
										PVU89720.1
										PVU92793.1
										PVU92863.1
										PVU96021.1
										PVU98092.1
										PVU99504.1
										PVV03621.1
										PVV04030.1
										PVZ97224.1
										PWA01309.1
										QRW19597.1
										QRW20835.1
										RCH79575.1
										RCH83398.1
										RCH87990.1
										RCH92618.1
										RCH93045.1
										RCH94580.1
										RCH96354.1
										RCH97208.1
										RCH97755.1
										RCI00311.1
										RGB26897.1
										RGB27378.1
										RGB28629.1
										RGB28637.1
										RGB31944.1
										RGB31957.1
										RGB31958.1
										RGB33151.1
										RGB34347.1
										RGB34927.1
										RGB36510.1
										RGB39119.1
										RGB39125.1
										RHZ44781.1
										RHZ52783.1
										RHZ75676.1
										RHZ75762.1
										RHZ79921.1
										RIA85004.1
										RIA86782.1
										RIA97726.1
										RIA99136.1
										RIA99482.1
										RIB01113.1
										RIB04864.1
										RIB04901.1
										RIB06757.1
										RIB08305.1
										RIB21762.1
										RIB27694.1
										RIB29750.1
										RKO90483.1
										RKO91534.1
										RKO99581.1
										RKP00045.1
										RKP02052.1
										RKP05594.1
										RKP07468.1
										RKP11201.1
										RKP13819.1
										RKP13843.1
										RKP15093.1
										RKP26290.1
										RKP33521.1
										RKP33913.1
										RKP37486.1
										RKP38474.1
										RUP46715.1
										RUP48093.1
										RUS20289.1
										RUS22995.1
										TPX30346.1
										TPX30665.1
										TPX32962.1
										TPX36135.1
										TPX42007.1
										TPX49703.1
										TPX50958.1
										TPX52527.1
										TPX52809.1
										TPX60012.1
										TPX60057.1
										TPX62527.1
										TPX68877.1
										TPX73553.1
										TPX75631.1
										DAA07201.1
										DAA11905.1
										DAA11939.1

## Sheet: EDF_transcriptomic_dataset
Phylum	Organism	Type of study	NCBI SRA ID	ENA ID	Layout	Year of study	Taken from
Mucoromycotina	Mucor lusitanicus MU402	whole transcriptome	SRP195120	PRJNA538888	paired-end	2019	https://www.ncbi.nlm.nih.gov/sra/SRP195120
	Jimgerdemannia flammicorona AD002	whole transcriptome	SRP231327	PRJNA460785	paired-end	2019	https://www.ncbi.nlm.nih.gov/sra/?term=SRP231327
Umbelopsidales	Umbelopsis isabellina M6-22	whole transcriptome	SRP058034	PRJNA283160	paired-end	2015	https://www.ncbi.nlm.nih.gov/sra/?term=SRP058034
Endogonales	Endogone sp. FLAS-F59071	whole transcriptome	SRP231328	PRJNA460786	paired-end	2019	https://www.ncbi.nlm.nih.gov/sra/?term=SRP231328
Mortierellomycotina	Lobosporangium transversale NRRL 3116	whole transcriptome	SRP190373	PRJNA459692	paired-end	2019	https://www.ncbi.nlm.nih.gov/sra/?term=SRP190373
Mucoromycotina	Mucor lusitanicus MS12	aerobic vs anaerobic conditions	SRP319734	PRJNA729254	paired-end	2022	https://doi.org/10.3390/jof8040404
	Rhizopus microsporus FP469	presence vs absence of murine macrophages	SRP294167	PRJNA680574	paired-end	2020	https://doi.org/10.1101/580746
	Rhizopus delemar 99-880	presence vs absence of murine macrophages	SRP294133	PRJNA680572	paired-end	2020	https://doi.org/10.1101/580746
	Rhizopus delemar 99-880	A549 infection	SRP077731	PRJNA322482	paired-end	2016	https://doi.org/10.1038/ncomms12218
	Rhizopus delemar M16	BM macrophage infection	SRP126537	PRJNA407788	paired-end	2018	https://doi.org/10.1038/s41467-018-05820-2
Glomeromycotina	Gigaspora rosea DAOM 194757	AMF-plant symbiosis	SRP057297	PRJNA281541	paired-end	2016	https://doi.org/10.3389/fmicb.2016.00233
	Rhizophagus irregularis DAOM 197198	phosphate stress (5 diff. concentrations)	DRP003319	PRJDB4730	paired-end	2016	https://doi.org/10.1007/s00572-016-0735-y
	Rhizophagus irregularis DAOM 197198	symbiosis with Medicago truncatula	DRP002784	PRJDB3195	paired-end	2015	https://doi.org/10.1094/MPMI-10-15-0234-R

## Sheet: whole_transcriptomics
Phylum	Organism	FA homolog name	Protein accession ID	TPM (Transcripts Per Million reads)
Mucoromycotina	Mucor lusitancus	FANCD2	KAF1805430.1	9.19537
	Mucor lusitancus	FANCM	KAF1799200.1	3.43258
	Mucor lusitancus	FANCL	KAF1806185.1	18.0973
	Mucor lusitancus	FANCA	KAF1798128.1	0.207903
	Mucor lusitancus	FANCE	KAF1796241.1	0.224353
	Mucor lusitancus	ATR	KAF1798393.1	1.00005
	Mucor lusitancus	CENPS	KAF1798576.1	112.021
	Mucor lusitancus	CENPX	KAF1799744.1	1.28707
	Mucor lusitancus	UBE2T	KAF1796396.1	3.84315
	Mucor lusitancus	UBP1	KAF1797960.1	19.6367
	Mucor lusitancus	UBP1	KAF1804501.1	2.37223
	Mucor lusitancus	UAF1	KAF1799418.1	34.8093
	Mucor lusitancus	SLX1	KAF1796128.1	27.1192
	Mucor lusitancus	MUS81	KAF1797137.1	5.39049
	Mucor lusitancus	FAN1	KAF1799975.1	0.173674
	Mucor lusitancus	DPOLN	KAF1798173.1	1.75781
	Mucor lusitancus	REV1	KAF1807296.1	18.0085
	Mucor lusitancus	REV3	KAF1796805.1	7.67701
	Mucor lusitancus	REV3	KAF1799869.1	4.89984
	Mucor lusitancus	REV3	KAF1800380.1	17.6642
	Mucor lusitancus	RAD51	KAF1801726.1	0.269512
	Mucor lusitancus	BRCA2	KAF1804125.1	0.01614
	Mucor lusitancus	FANCV	KAF1802373.1	3.28756
	Jimgerdemannia flammicorona	FANCJ	RUP48191.1	0.040249
	Jimgerdemannia flammicorona	ATR	RUP31667.1	0.667361
	Jimgerdemannia flammicorona	DPOLN	RUP46377.1	2.81101
	Jimgerdemannia flammicorona	FANCW	RUP43917.1	1.76844
	Umbelopsis isabellina	REV1	KAG2184692.1	7.95902
	Umbelopsis isabellina	UBP1	KAG2178113.1	78.2245
	Umbelopsis isabellina	UBE2T	KAG2177093.1	87.1818
	Umbelopsis isabellina	UBE2T	KAG2186108.1	0.370907
	Umbelopsis isabellina	FANCD2	KAG2177141.1	0.289806
	Endogone sp. FLAS-F59071	UHRF1	RUS13915.1	21.758
	Endogone sp. FLAS-F59071	MUS81	RUS13225.1	0.055976
	Endogone sp. FLAS-F59071	ERCC1	RUS14446.1	3.02969
	Endogone sp. FLAS-F59071	RAD51	RUS17608.1	0.43794
Mortierellomycotina	Lobosporangium transversale	FANCD2	ORZ28109.1	7.00812
	Lobosporangium transversale	FANCI	ORZ26962.1	5.63622
	Lobosporangium transversale	FANCO	ORZ26457.1	18.477
	Lobosporangium transversale	FANCM	ORZ12050.1	5.33433
	Lobosporangium transversale	FANCL	ORZ08813.1	10.4154
	Lobosporangium transversale	ATR	ORZ11293.1	21.8741
	Lobosporangium transversale	CENPX	ORZ28650.1	9.92697
	Lobosporangium transversale	UBE2T	ORZ00056.1	736.677
	Lobosporangium transversale	UBE2T	ORZ24902.1	5.2428
	Lobosporangium transversale	UBE2T	ORZ27703.1	201.5
	Lobosporangium transversale	UBP1	ORZ16798.1	25.308
	Lobosporangium transversale	UBP1	ORZ24886.1	28.3998
	Lobosporangium transversale	UAF1	ORZ16192.1	26.0309
	Lobosporangium transversale	SLX1	ORZ25006.1	1.80528
	Lobosporangium transversale	MUS81	ORZ16142.1	11.5267
	Lobosporangium transversale	FAN1	ORZ27752.1	1.63165
	Lobosporangium transversale	DPOLN	ORZ09715.1	11.1423
	Lobosporangium transversale	REV1	ORZ16003.1	7.97439
	Lobosporangium transversale	REV3	ORZ15507.1	17.0055
	Lobosporangium transversale	REV3	ORZ22880.1	14.4687
	Lobosporangium transversale	REV3	ORZ23670.1	4.83837
	Lobosporangium transversale	FANCV	ORZ15413.1	4.42585
	Lobosporangium transversale	FANCW	ORZ21021.1	9.95149
	Lobosporangium transversale	BRCA1	ORZ04978.1	86.9119
	Lobosporangium transversale	BRCA1	ORZ13317.1	25.6008
	Lobosporangium transversale	BRCA1	ORZ09656.1	12.6235

## Sheet: stress_transcriptomics
Phylum	Organism	Stress condition	FA homolog name	Protein accession ID	log2fold change
Mucoromycotina	Mucor lusitanicus	aerobic vs anaerobic conditions	CENPS	KAF1798576.1	-0.586244
			CENPX	KAF1799744.1	-0.0805904
			FANCA	KAF1798128.1	-0.82284
			FANCA	KAF1798129.1	-1.54911
			FANCE	KAF1796230.1	0.318821
			FANCL	KAF1806185.1	-1.43069
			FANCM	KAF1799200.1	1.32429
			UBE2T	KAF1801847.1	-0.565952
			FANCD2	KAF1800610.1	1.04932
			FANCI	KAF1801677.1	-0.0913839
			SLX1	KAF1798350.1	0.222893
			FAN1	KAF1806178.1	0.694478
			EME1	KAF1798499.1	1.0474
			MUS81	KAF1804595.1	0.963153
			DPOLN	KAF1798173.1	-0.927988
			BRCA2	KAF1804125.1	1.64011
			RAD51	KAF1807511.1	1.12684
			RAD51	KAF1801726.1	1.03808
			BRCA1	KAF1802862.1	0.306042
			FANCV	KAF1802373.1	-1.50122
			FANCW	KAF1800737.1	0.850576
	Rhizopus microsporus	presence vs absence of murine macrophages	UBE2T	PHZ17509.1	2.68272
	Rhizopus delemar	presence vs absence of murine macrophages	FANCJ	EIE77313.1	2.46851
			FANCJ	EIE91320.1	2.62089
			FANCD2	EIE92164.1	1.39961
			FANCD2	EIE92163.1	1.65856
			FANCI	EIE91575.1	0.957478
			FANCI	EIE91574.1	1.05118
			CENPS	EIE92310.1	-1.08649
			CENPX	EIE82837.1	-2.06763
			UAF1	EIE79934.1	-1.06211
			UAF1	EIE87749.1	0.610322
			FAN1	EIE82270.1	1.78022
			REV3	EIE79057.1	1.09546
			RAD51	EIE79639.1	1.72608
			BRCA1	EIE81386.1	2.20641
			FANCV	EIE80471.1	-1.06361
			FANCW	EIE79779.1	1.66326
	Rhizopus delemar	human host pathogen response (6hr)	CENPS	EIE92310.1	1.97653
		human host pathogen response (16hr)	CENPS	EIE92310.1	3.06079
		BM macrophage infection (18hr)	FANCJ	EIE91320.1	-3.14805
			FANCL	EIE90477.1	-1.65341
			CENPS	EIE92310.1	2.42944
			UBE2T	EIE79687.1	-2.37509
			UBE2T	EIE79235.1	-2.39794
			UAF1	EIE87749.1	2.1855
			FAN1	EIE82270.1	2.10666
			REV3	EIE79057.1	2.7242
			RAD51	EIE79639.1	3.72696
			FANCV	EIE80471.1	2.26591
			FANCW	EIE92427.1	-2.78471
			FANCW	EIE79779.1	-1.22271
Glomeromycotina	Gigaspora rosea	response to plant signals in the switch from asymbiotic to presymbiotic growth	FANCD2	RIB11525.1	0.783254
			FANCI	RIB09784.1	0.55321
			UHRF1	RIB16757.1	0.650299
			CENPS	RIB08793.1	0.471638
			UBE2T	RIB04864.1	0.507072
			UBE2T	RIB04901.1	0.787187
			UBE2T	RIB06757.1	0.354178
			UBE2T	RIB08305.1	0.526597
			UBE2T	RIB27694.1	-0.75561
			UBE2T	RIB29750.1	0.352661
			SLX1	RIB17064.1	-0.833017
			SLX1	RIB12050.1	0.436665
			EME1	RIB19150.1	0.635383
			REV3	RIB23817.1	0.360579
			FANCU	RIB18734.1	-0.309645
			FANCV	RIB17192.1	0.589324
	Rhizophagus irregularis	phosphate stress (5 diff. concentrations)	UBE2T	POG65657.1	-0.304837
			UBE2T	POG69641.1	-0.482305
			UBE2T	POG74313.1	0.0854158
			UBE2T	POG77032.1	0.285686
			UBE2T	POG80474.1	0.37186
			UBE2T	POG82538.1	-0.168764
	Rhizophagus irregularis	symbiosis with Medicago truncatula (24hr)	FANCO	POG80325.1	1.09339
			UHRF1	POG71742.1	1.1807
			UHRF1	POG66335.1	0.869908
			UHRF2	POG67111.1	1.04839
			UBE2T	POG69641.1	-0.431006
			UBE2T	POG77032.1	0.508436
			UBE2T	POG77416.1	1.63534
			UBE2T	POG80474.1	-0.441894
			UBE2T	POG80539.1	-5.62019
			UBE2T	POG82538.1	-0.388389
			SLX1	POG63706.1	3.01695
			EME1	POG73572.1	0.64942
			RAD51	POG70495.1	1.14029
	Rhizophagus irregularis	symbiosis with Medicago truncatula (1 week)	UHRF1	POG66335.1	1.16678
			RAD51	POG70495.1	0.979938

## Sheet: neighborhood
Fungal group	Organism name	Protein name	Protein function	Protein accession	Contig accession	start position	stop position	Distance between 2 genes
Ascomycota	Aspergillus nidulans FGSC A4	ATR	ubiquitination	EAA65357.1	AACD01000002.1	131266	140408
Ascomycota	Aspergillus nidulans FGSC A4	UBE2T	ubiquitination	EAA63195.1	AACD01000049.1	79421	80292
Ascomycota	Aspergillus nidulans FGSC A4	MUS81	endonuclease	EAA63689.1	AACD01000051.1	932690	934928	772378
Ascomycota	Aspergillus nidulans FGSC A4	UBP1	deubiquitination	EAA63444.1	AACD01000051.1	162550	167275
Ascomycota	Aspergillus nidulans FGSC A4	FANCJ	core	EAA62984.1	AACD01000058.1	8875	12926
Ascomycota	Aspergillus nidulans FGSC A4	ERCC1	endonuclease	EAA60492.1	AACD01000075.1	89332	90318
Ascomycota	Aspergillus nidulans FGSC A4	SLX4	endonuclease	EAA60852.1	AACD01000078.1	118824	121473
Ascomycota	Aspergillus nidulans FGSC A4	REV3	repair	EAA60359.1	AACD01000081.1	47933	53032
Ascomycota	Aspergillus nidulans FGSC A4	REV3	repair	EAA57795.1	AACD01000101.1	102513	110316
Ascomycota	Aspergillus nidulans FGSC A4	FAN1	endonuclease	EAA57621.1	AACD01000111.1	19455	22184
Ascomycota	Aspergillus nidulans FGSC A4	UBP1	deubiquitination	EAA57596.1	AACD01000114.1	13627	15585
Ascomycota	Aspergillus nidulans FGSC A4	ATR	ubiquitination	EAA61621.1	AACD01000117.1	15895	25406
Ascomycota	Aspergillus nidulans FGSC A4	REV3	repair	EAA61376.1	AACD01000127.1	116792	120189
Ascomycota	Aspergillus nidulans FGSC A4	SLX1	endonuclease	EAA58781.1	AACD01000143.1	29105	30385
Ascomycota	Aspergillus nidulans FGSC A4	UBE2T	ubiquitination	EAA60251.1	AACD01000160.1	56792	57356	17476
Ascomycota	Aspergillus nidulans FGSC A4	XPF	endonuclease	EAA60262.1	AACD01000160.1	74832	78130
Ascomycota	Arthrobotrys oligospora ATCC 24927	UBE2T	ubiquitination	EGX53984.1	ADOT01000006.1	890463	891162
Ascomycota	Arthrobotrys oligospora ATCC 24927	UBE2T	ubiquitination	EGX52566.1	ADOT01000020.1	35065	35875
Ascomycota	Arthrobotrys oligospora ATCC 24927	ATR	ubiquitination	EGX52537.1	ADOT01000056.1	93897	102562
Ascomycota	Arthrobotrys oligospora ATCC 24927	FAN1	endonuclease	EGX51974.1	ADOT01000060.1	598863	601279
Ascomycota	Arthrobotrys oligospora ATCC 24927	MUS81	endonuclease	EGX51410.1	ADOT01000084.1	35207	37306
Ascomycota	Arthrobotrys oligospora ATCC 24927	FANCM	core	EGX49662.1	ADOT01000133.1	487847	490969
Ascomycota	Arthrobotrys oligospora ATCC 24927	REV3	repair	EGX49131.1	ADOT01000136.1	8433	13454
Ascomycota	Arthrobotrys oligospora ATCC 24927	REV3	repair	EGX48925.1	ADOT01000138.1	182763	187931
Ascomycota	Arthrobotrys oligospora ATCC 24927	REV3	repair	EGX47452.1	ADOT01000153.1	120311	124086
Ascomycota	Arthrobotrys oligospora ATCC 24927	FANCJ	core	EGX46339.1	ADOT01000194.1	617126	620306
Ascomycota	Arthrobotrys oligospora ATCC 24927	EME1	endonuclease	EGX45981.1	ADOT01000198.1	140294	142272
Ascomycota	Arthrobotrys oligospora ATCC 24927	XPF	endonuclease	EGX45931.1	ADOT01000199.1	171817	175184
Ascomycota	Arthrobotrys oligospora ATCC 24927	ERCC1	endonuclease	EGX45033.1	ADOT01000263.1	488868	490066
Ascomycota	Arthrobotrys oligospora ATCC 24927	SLX4	endonuclease	EGX44355.1	ADOT01000287.1	275239	277461
Ascomycota	Arthrobotrys oligospora ATCC 24927	MHF1	activation	EGX43039.1	ADOT01000322.1	248684	249401
Ascomycota	Saccharomyces cerevisiae S288C	ATR	ubiquitination	DAA07252.1	BK006936.2	505668	512774	162539
Ascomycota	Saccharomyces cerevisiae S288C	SLX1	endonuclease	DAA07343.1	BK006936.2	675313	676227	269599
Ascomycota	Saccharomyces cerevisiae S288C	UBE2T	ubiquitination	DAA07201.1	BK006936.2	406628	407169
Ascomycota	Saccharomyces cerevisiae S288C	MHF2	activation	DAA11699.1	BK006938.2	169366	169608	1076476
Ascomycota	Saccharomyces cerevisiae S288C	MUS81	endonuclease	DAA12230.1	BK006938.2	1246084	1247982	971110
Ascomycota	Saccharomyces cerevisiae S288C	REV3	repair	DAA11758.2	BK006938.2	276872	280165	289069
Ascomycota	Saccharomyces cerevisiae S288C	UBE2T	ubiquitination	DAA11905.1	BK006938.2	569234	569770	60106
Ascomycota	Saccharomyces cerevisiae S288C	UBE2T	ubiquitination	DAA11939.1	BK006938.2	629876	630605	388053
Ascomycota	Saccharomyces cerevisiae S288C	UBP1	deubiquitination	DAA11738.1	BK006938.2	242552	244981
Ascomycota	Saccharomyces cerevisiae S288C	FANCM	core	DAA08548.1	BK006942.2	357415	360396
Ascomycota	Saccharomyces cerevisiae S288C	SLX4	endonuclease	DAA09446.1	BK006945.2	413281	415527
Ascomycota	Saccharomyces cerevisiae S288C	ERCC1	endonuclease	DAA09804.1	BK006946.2	81481	82113
Ascomycota	Saccharomyces cerevisiae S288C	MHF1	activation	DAA10698.1	BK006948.2	159173	159445
Ascomycota	Saccharomyces cerevisiae S288C	FANCJ	core	DAA11420.1	BK006949.2	539385	541970	309377
Ascomycota	Saccharomyces cerevisiae S288C	REV3	repair	DAA11267.1	BK006949.2	232593	237107	269590
Ascomycota	Saccharomyces cerevisiae S288C	XPF	endonuclease	DAA11406.1	BK006949.2	506697	509999
Ascomycota	Blumeria graminis f, sp, triticale	REV3	repair	CAD6498914.1	CAJHIT010000001.1	15804229	15812147
Ascomycota	Blumeria graminis f, sp, triticale	SLX1	endonuclease	CAD6500382.1	CAJHIT010000003.1	3685370	3694522
Ascomycota	Blumeria graminis f, sp, triticale	ATR	ubiquitination	CAD6502046.1	CAJHIT010000005.1	13214730	13215671	6078864
Ascomycota	Blumeria graminis f, sp, triticale	MHF1	activation	CAD6502011.1	CAJHIT010000005.1	7136807	7139323	5460281
Ascomycota	Blumeria graminis f, sp, triticale	MUS81	endonuclease	CAD6501896.1	CAJHIT010000005.1	1679042	1681944	6794866
Ascomycota	Blumeria graminis f, sp, triticale	REV3	repair	CAD6501864.1	CAJHIT010000005.1	8476810	8480046
Ascomycota	Blumeria graminis f, sp, triticale	XPF	endonuclease	CAD6502742.1	CAJHIT010000006.1	15219921	15220370
Ascomycota	Blumeria graminis f, sp, triticale	ERCC1	endonuclease	CAD6503600.1	CAJHIT010000007.1	13819556	13821319	6948322
Ascomycota	Blumeria graminis f, sp, triticale	FANCJ	core	CAD6502977.1	CAJHIT010000007.1	6872997	6878297	6356054
Ascomycota	Blumeria graminis f, sp, triticale	UBE2T	ubiquitination	CAD6503630.1	CAJHIT010000007.1	13234351	13238897
Ascomycota	Blumeria graminis f, sp, triticale	FAN1	endonuclease	CAD6504192.1	CAJHIT010000008.1	6563508	6566971	3929465
Ascomycota	Blumeria graminis f, sp, triticale	FANCM	core	CAD6504314.1	CAJHIT010000008.1	2637506	2638801
Ascomycota	Blumeria graminis f, sp, triticale	SLX4	endonuclease	CAD6505290.1	CAJHIT010000009.1	12407744	12410287	1544361
Ascomycota	Blumeria graminis f, sp, triticale	UBE2T	ubiquitination	CAD6504954.1	CAJHIT010000009.1	13954648	13955267
Ascomycota	Blumeria graminis f, sp, triticale	ATR	ubiquitination	CAD6505980.1	CAJHIT010000010.1	6656376	6657216	758270
Ascomycota	Blumeria graminis f, sp, triticale	REV3	repair	CAD6506159.1	CAJHIT010000010.1	7415486	7417597	1963238
Ascomycota	Blumeria graminis f, sp, triticale	UBP1	deubiquitination	CAD6506221.1	CAJHIT010000010.1	9380835	9383691
Ascomycota	Sclerotinia sclerotiorum 1980 UF-70	MHF1	activation	EDN91003.1	CH476621.1	1051866	1052320
Ascomycota	Sclerotinia sclerotiorum 1980 UF-70	MUS81	endonuclease	EDN96658.1	CH476622.1	1297501	1299396	298018
Ascomycota	Sclerotinia sclerotiorum 1980 UF-70	SLX1	endonuclease	EDN96549.1	CH476622.1	1001378	1002008	967758
Ascomycota	Sclerotinia sclerotiorum 1980 UF-70	UBE2T	ubiquitination	EDN96169.1	CH476622.1	34250	34831
Ascomycota	Sclerotinia sclerotiorum 1980 UF-70	FAN1	endonuclease	EDO00123.1	CH476623.1	2286259	2289267
Ascomycota	Sclerotinia sclerotiorum 1980 UF-70	ATR	ubiquitination	EDO00751.1	CH476624.1	311029	320354	1011456
Ascomycota	Sclerotinia sclerotiorum 1980 UF-70	UBP1	deubiquitination	EDO01125.1	CH476624.1	1331810	1333972
Ascomycota	Sclerotinia sclerotiorum 1980 UF-70	FANCM	core	EDO01590.1	CH476625.1	213767	217474	164086
Ascomycota	Sclerotinia sclerotiorum 1980 UF-70	REV3	repair	EDO01534.1	CH476625.1	53388	58349
Ascomycota	Sclerotinia sclerotiorum 1980 UF-70	UBE2T	ubiquitination	EDO02670.1	CH476626.1	825652	826281	1186080
Ascomycota	Sclerotinia sclerotiorum 1980 UF-70	XPF	endonuclease	EDO03119.1	CH476626.1	2012361	2015200
Ascomycota	Sclerotinia sclerotiorum 1980 UF-70	FANCJ	core	EDN92053.1	CH476630.1	1064760	1067738
Ascomycota	Sclerotinia sclerotiorum 1980 UF-70	REV3	repair	EDN92913.1	CH476632.1	319136	323763
Ascomycota	Sclerotinia sclerotiorum 1980 UF-70	UBE2T	ubiquitination	EDN95296.1	CH476637.1	597377	598289
Ascomycota	Sclerotinia sclerotiorum 1980 UF-70	ATR	ubiquitination	EDN95718.1	CH476638.1	694413	702474	254669
Ascomycota	Sclerotinia sclerotiorum 1980 UF-70	REV3	repair	EDN95626.1	CH476638.1	447805	451322
Ascomycota	Sclerotinia sclerotiorum 1980 UF-70	SLX4	endonuclease	EDN95873.1	CH476639.1	107249	110017
Ascomycota	Sclerotinia sclerotiorum 1980 UF-70	ERCC1	endonuclease	EDO00533.1	CH476653.1	82323	83549
Ascomycota	Zymoseptoria tritici IPO323	ERCC1	endonuclease	EGP91781.1	CM001196.1	5744611	5745489	2305877
Ascomycota	Zymoseptoria tritici IPO323	MHF1	activation	EGP92241.1	CM001196.1	3439612	3439938	3327632
Ascomycota	Zymoseptoria tritici IPO323	SLX4	endonuclease	EGP90807.1	CM001196.1	112306	117149
Ascomycota	Zymoseptoria tritici IPO323	REV3	repair	EGP90603.1	CM001197.1	1352341	1355718	53990
Ascomycota	Zymoseptoria tritici IPO323	UBP1	deubiquitination	EGP90595.1	CM001197.1	1409708	1411225	1336016
Ascomycota	Zymoseptoria tritici IPO323	UBP1	deubiquitination	EGP90800.1	CM001197.1	75209	77038
Ascomycota	Zymoseptoria tritici IPO323	ATR	ubiquitination	EGP89591.1	CM001198.1	417977	423970	1898046
Ascomycota	Zymoseptoria tritici IPO323	REV3	repair	EGP89306.1	CM001198.1	2322016	2326554
Ascomycota	Zymoseptoria tritici IPO323	FANCM	core	EGP88167.1	CM001199.1	2836074	2836374
Ascomycota	Zymoseptoria tritici IPO323	FAN1	endonuclease	EGP87218.1	CM001200.1	1595528	1598185	964210
Ascomycota	Zymoseptoria tritici IPO323	UBE2T	ubiquitination	EGP87698.1	CM001200.1	633975	634542	9028
Ascomycota	Zymoseptoria tritici IPO323	XPF	endonuclease	EGP87699.1	CM001200.1	625514	628339
Ascomycota	Zymoseptoria tritici IPO323	FANCJ	core	EGP86574.1	CM001201.1	1996015	1998492	390756
Ascomycota	Zymoseptoria tritici IPO323	UBE2T	ubiquitination	EGP86614.1	CM001201.1	2389248	2389873
Ascomycota	Zymoseptoria tritici IPO323	SLX1	endonuclease	EGP84857.1	CM001203.1	175353	176647
Ascomycota	Zymoseptoria tritici IPO323	REV3	repair	EGP82687.1	CM001208.1	840173	845299
Ascomycota	Neurospora crassa OR74A	ATR	ubiquitination	EDO65367.2	CM002236.1	7782941	7790872	566148
Ascomycota	Neurospora crassa OR74A	FAN1	endonuclease	EAA34805.3	CM002236.1	8357020	8359725	4097646
Ascomycota	Neurospora crassa OR74A	FANCM	core	EAA34786.1	CM002236.1	4262079	4265585	3701531
Ascomycota	Neurospora crassa OR74A	MUS81	endonuclease	EAA34672.1	CM002236.1	564054	565991	1323071
Ascomycota	Neurospora crassa OR74A	REV3	repair	EAA34999.2	CM002236.1	1889062	1894943	7749149
Ascomycota	Neurospora crassa OR74A	SLX4	endonuclease	EAA35600.1	CM002236.1	9644092	9647133	8408434
Ascomycota	Neurospora crassa OR74A	UBE2T	ubiquitination	EAA34871.1	CM002236.1	1238699	1239420	617566
Ascomycota	Neurospora crassa OR74A	XPF	endonuclease	EAA35391.3	CM002236.1	621854	624809
Ascomycota	Neurospora crassa OR74A	MHF2	activation	EAA33966.2	CM002237.1	4407875	4408597
Ascomycota	Neurospora crassa OR74A	REV3	repair	EAA33895.2	CM002238.1	1180467	1185046
Ascomycota	Neurospora crassa OR74A	MHF1	activation	EAA32120.2	CM002240.1	1899301	1899754	1287664
Ascomycota	Neurospora crassa OR74A	REV3	repair	EAA32322.1	CM002240.1	3187418	3190849	121796
Ascomycota	Neurospora crassa OR74A	SLX1	endonuclease	EAA32366.1	CM002240.1	3312645	3313853	1365396
Ascomycota	Neurospora crassa OR74A	UBP1	deubiquitination	EAA26609.1	CM002240.1	4679249	4681516
Ascomycota	Neurospora crassa OR74A	ERCC1	endonuclease	EAA31095.1	CM002241.1	286624	287841
Ascomycota	Neurospora crassa OR74A	UBE2T	ubiquitination	EAA30697.2	CM002242.1	3041263	3042131
Ascomycota	Candida albicans SC5314	ERCC1	endonuclease	AOW26246.1	CP017623.1	1212362	1213378	1584331
Ascomycota	Candida albicans SC5314	MHF1	activation	AOW26899.1	CP017623.1	2797709	2798062
Ascomycota	Candida albicans SC5314	FANCJ	core	AOW27172.1	CP017624.1	208760	211288	1947985
Ascomycota	Candida albicans SC5314	XPF	endonuclease	AOW28016.1	CP017624.1	2159273	2162185
Ascomycota	Candida albicans SC5314	REV3	repair	AOW28448.1	CP017625.1	893246	897658	482880
Ascomycota	Candida albicans SC5314	REV3	repair	AOW28616.1	CP017625.1	1380538	1385430	70140
Ascomycota	Candida albicans SC5314	UBP1	deubiquitination	AOW28595.1	CP017625.1	1315290	1317704
Ascomycota	Candida albicans SC5314	FANCM	core	AOW29345.1	CP017626.1	1382397	1385960
Ascomycota	Candida albicans SC5314	ATR	ubiquitination	AOW29815.1	CP017627.1	902120	909097	869831
Ascomycota	Candida albicans SC5314	SLX1	endonuclease	AOW29469.1	CP017627.1	39266	40126	82164
Ascomycota	Candida albicans SC5314	UBE2T	ubiquitination	AOW29499.1	CP017627.1	122290	122799
Ascomycota	Candida albicans SC5314	MUS81	endonuclease	AOW30002.1	CP017628.1	98512	100356
Ascomycota	Candida albicans SC5314	REV3	repair	AOW30627.1	CP017629.1	597970	601086
Ascomycota	Candida albicans SC5314	UBE2T	ubiquitination	AOW31652.1	CP017630.1	2133546	2134433
Ascomycota	Yarrowia lipolytica CLIB122	REV3	repair	CAG83802.1	CR382127.1	836244	839462
Ascomycota	Yarrowia lipolytica CLIB122	MHF1	activation	CAR64283.1	CR382128.1	814861	815339	2111168
Ascomycota	Yarrowia lipolytica CLIB122	XPF	endonuclease	CAG83466.1	CR382128.1	2926507	2929626
Ascomycota	Yarrowia lipolytica CLIB122	FANCJ	core	CAG82511.1	CR382129.1	3172308	3174719	369326
Ascomycota	Yarrowia lipolytica CLIB122	FANCM	core	CAG82387.2	CR382129.1	2805393	2808209	745682
Ascomycota	Yarrowia lipolytica CLIB122	MUS81	endonuclease	CAG82161.1	CR382129.1	2062527	2064380	837313
Ascomycota	Yarrowia lipolytica CLIB122	REV3	repair	CAG82421.1	CR382129.1	2901693	2905709	2829168
Ascomycota	Yarrowia lipolytica CLIB122	UBE2T	ubiquitination	CAG81585.1	CR382129.1	76541	76993	299233
Ascomycota	Yarrowia lipolytica CLIB122	UBP1	deubiquitination	CAG81669.1	CR382129.1	376226	377971	1231551
Ascomycota	Yarrowia lipolytica CLIB122	UBP1	deubiquitination	CAG82042.1	CR382129.1	1609522	1611564
Ascomycota	Yarrowia lipolytica CLIB122	ATR	ubiquitination	CAG80568.1	CR382130.1	481413	488465	2936491
Ascomycota	Yarrowia lipolytica CLIB122	ERCC1	endonuclease	CAG81492.1	CR382130.1	3424956	3426068	1559618
Ascomycota	Yarrowia lipolytica CLIB122	UBE2T	ubiquitination	CAG81043.1	CR382130.1	1866450	1867779
Ascomycota	Yarrowia lipolytica CLIB122	REV3	repair	CAG79430.1	CR382131.1	1440035	1444162
Ascomycota	Yarrowia lipolytica CLIB122	SLX1	endonuclease	CAG78504.1	CR382132.1	2806677	2807543
Ascomycota	Schizosaccharomyces pombe	FAN1	endonuclease	sp|Q9Y804|FAN1_SCHPO	CU329670.1	5399114	5399752	3928692
Ascomycota	Schizosaccharomyces pombe	FANCJ	core	CAB16287.1	CU329670.1	1471060	5401772	3284903
Ascomycota	Schizosaccharomyces pombe	FANCM	core	CAB57423.2	CU329670.1	2116869	1473665	1957424
Ascomycota	Schizosaccharomyces pombe	MHF2	activation	CAA21191.1	CU329670.1	3431089	2101743	1028135
Ascomycota	Schizosaccharomyces pombe	MUS81	endonuclease	CAJ77393.1	CU329670.1	3129878	464714	1173929
Ascomycota	Schizosaccharomyces pombe	REV3	repair	CAB16598.1	CU329670.1	1638643	3435397	317740
Ascomycota	Schizosaccharomyces pombe	REV3	repair	CAB58156.1	CU329670.1	3117657	2747155	370502
Ascomycota	Schizosaccharomyces pombe	REV3	repair	CAB90776.1	CU329670.1	3117657	3118862	2168522
Ascomycota	Schizosaccharomyces pombe	UBE2T	ubiquitination	CAB11183.1	CU329670.1	5287384	5288081
Ascomycota	Schizosaccharomyces pombe	ATR	ubiquitination	CAB40165.1	CU329671.1	904365	911525	1807625
Ascomycota	Schizosaccharomyces pombe	ERCC1	endonuclease	CAA20735.1	CU329671.1	2719150	2720138	1709537
Ascomycota	Schizosaccharomyces pombe	FAN1	endonuclease	CAB46759.1	CU329671.1	1010601	1012712	1983740
Ascomycota	Schizosaccharomyces pombe	FANCM	core	CAC19734.1	CU329671.1	2996452	2996463	252620
Ascomycota	Schizosaccharomyces pombe	MHF2	activation	sp|O74896|CENPX_SCHPO	CU329671.1	2743843	2744071	2028738
Ascomycota	Schizosaccharomyces pombe	SLX1	endonuclease	CAB76036.1	CU329671.1	715333	1639499	1364936
Ascomycota	Schizosaccharomyces pombe	SLX4	endonuclease	CAB90772.1	CU329671.1	3004435	3119000	114565
Ascomycota	Schizosaccharomyces pombe	UBE2T	ubiquitination	CAA21178.2	CU329671.1	3004435	3005390
Ascomycota	Schizosaccharomyces pombe	MHF1	activation	CAA21174.2	CU329672.1	2101432	2996879	2481973
Ascomycota	Schizosaccharomyces pombe	UBE2T	ubiquitination	CAA17917.1	CU329672.1	514906	716226	201320
Ascomycota	Schizosaccharomyces pombe	XPF	endonuclease	CAA20694.2	CU329672.1	514906	517903
Ascomycota	Verticillium dahliae VdLs,17	MHF1	activation	EGY17651.1	DS572696.1	806086	815083
Ascomycota	Verticillium dahliae VdLs,17	ATR	ubiquitination	EGY19868.1	DS572697.1	835829	845783	689146
Ascomycota	Verticillium dahliae VdLs,17	UBE2T	ubiquitination	EGY19856.1	DS572697.1	156637	157929	24245
Ascomycota	Verticillium dahliae VdLs,17	XPF	endonuclease	EGY19777.1	DS572697.1	182174	184757
Ascomycota	Verticillium dahliae VdLs,17	REV3	repair	EGY20914.1	DS572698.1	428255	431007
Ascomycota	Verticillium dahliae VdLs,17	FAN1	endonuclease	EGY21620.1	DS572699.1	529838	533287	1020997
Ascomycota	Verticillium dahliae VdLs,17	FANCM	core	EGY21711.1	DS572699.1	1554284	1554728	874661
Ascomycota	Verticillium dahliae VdLs,17	MUS81	endonuclease	EGY21755.1	DS572699.1	680067	681849
Ascomycota	Verticillium dahliae VdLs,17	ATR	ubiquitination	EGY14732.1	DS572705.1	154591	159171
Ascomycota	Verticillium dahliae VdLs,17	SLX4	endonuclease	EGY15391.1	DS572707.1	149786	153221
Ascomycota	Verticillium dahliae VdLs,17	REV3	repair	EGY15488.1	DS572708.1	334292	339185
Ascomycota	Verticillium dahliae VdLs,17	UBE2T	ubiquitination	EGY16634.1	DS572712.1	245305	246339	640338
Ascomycota	Verticillium dahliae VdLs,17	UBP1	deubiquitination	EGY16693.1	DS572712.1	886677	889410
Ascomycota	Verticillium dahliae VdLs,17	REV3	repair	EGY18008.1	DS572714.1	93265	93809
Ascomycota	Verticillium dahliae VdLs,17	SLX1	endonuclease	EGY18974.1	DS572719.1	283355	284237	513872
Ascomycota	Verticillium dahliae VdLs,17	UBP1	deubiquitination	EGY18901.1	DS572719.1	798109	798799
Ascomycota	Verticillium dahliae VdLs,17	FANCJ	core	EGY19214.1	DS572720.1	233711	235696
Ascomycota	Verticillium dahliae VdLs,17	UBE2T	ubiquitination	EGY19597.1	DS572723.1	43918	47148
Ascomycota	Verticillium dahliae VdLs,17	ERCC1	endonuclease	EGY20454.1	DS572725.1	536065	538991
Ascomycota	Tuber melanosporum	UBE2T	ubiquitination	CAZ79627.1	FN429996.1	46502	47431
Ascomycota	Tuber melanosporum	UBP1	deubiquitination	CAZ79855.1	FN430001.1	215699	217717
Ascomycota	Tuber melanosporum	ATR	ubiquitination	CAZ80117.1	FN430009.1	1052955	1061330
Ascomycota	Tuber melanosporum	UBE2T	ubiquitination	CAZ80575.1	FN430031.1	1073084	1073921
Ascomycota	Tuber melanosporum	SLX4	endonuclease	CAZ80784.1	FN430042.1	847307	850244
Ascomycota	Tuber melanosporum	MHF1	activation	CAZ81356.1	FN430068.1	160425	160962
Ascomycota	Tuber melanosporum	FANCJ	core	CAZ82635.1	FN430153.1	106900	110171
Ascomycota	Tuber melanosporum	MUS81	endonuclease	CAZ82773.1	FN430164.1	348635	351061
Ascomycota	Tuber melanosporum	REV3	repair	CAZ84041.1	FN430320.1	153778	157390
Ascomycota	Tuber melanosporum	FANCM	core	CAZ84534.1	FN430329.1	1222477	1225856
Ascomycota	Tuber melanosporum	SLX1	endonuclease	CAZ84758.1	FN430332.1	667431	668875
Ascomycota	Tuber melanosporum	REV3	repair	CAZ85646.1	FN430354.1	123715	129541
Ascomycota	Tuber melanosporum	UBP1	deubiquitination	CAZ85975.1	FN430362.1	899946	902600
Ascomycota	Tuber melanosporum	XPF	endonuclease	CAZ86654.1	FN430382.1	324896	328246
Ascomycota	Coccidioides immitis RS	FANCJ	core	EAS36726.3	GG704911.1	3005672	3008767	5306779
Ascomycota	Coccidioides immitis RS	MHF1	activation	EAS34683.3	GG704911.1	8315546	8316265	923111
Ascomycota	Coccidioides immitis RS	REV3	repair	EAS35045.3	GG704911.1	7393154	7398245	232027
Ascomycota	Coccidioides immitis RS	UBE2T	ubiquitination	EAS35147.3	GG704911.1	7166218	7167130
Ascomycota	Coccidioides immitis RS	EME1	endonuclease	KJF60424.1	GG704912.1	419775	421716	2498123
Ascomycota	Coccidioides immitis RS	SLX1	endonuclease	KJF60596.1	GG704912.1	2919839	2921098	1825765
Ascomycota	Coccidioides immitis RS	UBE2T	ubiquitination	KJF60478.1	GG704912.1	1095333	1095966	633
Ascomycota	Coccidioides immitis RS	UBE2T	ubiquitination	KJF60479.1	GG704912.1	1095333	1095966	243037
Ascomycota	Coccidioides immitis RS	XPF	endonuclease	EAS30298.2	GG704912.1	852929	856286
Ascomycota	Coccidioides immitis RS	ATR	ubiquitination	EAS29766.2	GG704913.1	1100872	1109613	1685403
Ascomycota	Coccidioides immitis RS	REV3	repair	EAS29143.3	GG704913.1	2795016	2799616
Ascomycota	Coccidioides immitis RS	FAN1	endonuclease	EAS33670.3	GG704914.1	1196471	1199103	188652
Ascomycota	Coccidioides immitis RS	FANCM	core	EAS33746.3	GG704914.1	1387755	1391087	599125
Ascomycota	Coccidioides immitis RS	SLX4	endonuclease	EAS33523.3	GG704914.1	791962	794484
Ascomycota	Coccidioides immitis RS	ATR	ubiquitination	KJF61358.1	GG704915.1	2515048	2524160	443268
Ascomycota	Coccidioides immitis RS	REV3	repair	EAS28268.3	GG704915.1	2967428	2970936	675756
Ascomycota	Coccidioides immitis RS	UBP1	deubiquitination	EAS28011.3	GG704915.1	2295180	2297054
Ascomycota	Coccidioides immitis RS	ERCC1	endonuclease	EAS33174.3	GG704916.1	3198342	3199409	1836530
Ascomycota	Coccidioides immitis RS	MUS81	endonuclease	EAS32427.3	GG704916.1	1362879	1364944	478883
Ascomycota	Coccidioides immitis RS	UBP1	deubiquitination	EAS32628.3	GG704916.1	1843827	1845668
Ascomycota	Trichoderma reesei QM6a	FANCM	core	EGR52674.1	GL985056.1	342860	346150	227832
Ascomycota	Trichoderma reesei QM6a	MHF1	activation	EGR52138.1	GL985056.1	118318	118589	2495377
Ascomycota	Trichoderma reesei QM6a	REV3	repair	EGR52455.1	GL985056.1	2613966	2618655	443683
Ascomycota	Trichoderma reesei QM6a	REV3	repair	EGR53063.1	GL985056.1	3062338	3065800
Ascomycota	Trichoderma reesei QM6a	XPF	endonuclease	EGR51884.1	GL985057.1	285446	288380
Ascomycota	Trichoderma reesei QM6a	ERCC1	endonuclease	EGR51574.1	GL985058.1	1842019	1843258
Ascomycota	Trichoderma reesei QM6a	FAN1	endonuclease	EGR50769.1	GL985059.1	1820663	1823291
Ascomycota	Trichoderma reesei QM6a	REV3	repair	EGR49874.1	GL985061.1	1435216	1440077
Ascomycota	Trichoderma reesei QM6a	SLX1	endonuclease	EGR49607.1	GL985062.1	916664	917660	900395
Ascomycota	Trichoderma reesei QM6a	UBP1	deubiquitination	EGR49253.1	GL985062.1	17265	19448
Ascomycota	Trichoderma reesei QM6a	FANCJ	core	EGR48488.1	GL985065.1	1018788	1021641
Ascomycota	Trichoderma reesei QM6a	ATR	ubiquitination	EGR46540.1	GL985072.1	413183	420951	72081
Ascomycota	Trichoderma reesei QM6a	UBE2T	ubiquitination	EGR46669.1	GL985072.1	493032	493713
Ascomycota	Trichoderma reesei QM6a	MUS81	endonuclease	EGR45943.1	GL985076.1	546124	547878
Ascomycota	Trichoderma reesei QM6a	UBE2T	ubiquitination	EGR45178.1	GL985081.1	186374	187466
Ascomycota	Bacidia gigantensis	REV3	repair	KAG8534241.1	JAHXPR010000001.1	822330	830644
Ascomycota	Bacidia gigantensis	SLX4	endonuclease	KAG8533660.1	JAHXPR010000002.1	434001	436460
Ascomycota	Bacidia gigantensis	ERCC1	endonuclease	KAG8533466.1	JAHXPR010000003.1	1641628	1642809
Ascomycota	Bacidia gigantensis	REV3	repair	KAG8530249.1	JAHXPR010000010.1	180305	183774	625653
Ascomycota	Bacidia gigantensis	UBP1	deubiquitination	KAG8530394.1	JAHXPR010000010.1	809427	811778
Ascomycota	Bacidia gigantensis	ATR	ubiquitination	KAG8530063.1	JAHXPR010000011.1	1542890	1550858	113936
Ascomycota	Bacidia gigantensis	REV3	repair	KAG8530021.1	JAHXPR010000011.1	1436922	1441552	934362
Ascomycota	Bacidia gigantensis	SLX1	endonuclease	KAG8529778.1	JAHXPR010000011.1	507190	508299
Ascomycota	Bacidia gigantensis	FANCJ	core	KAG8529327.1	JAHXPR010000012.1	1124981	1127914
Ascomycota	Bacidia gigantensis	XPF	endonuclease	KAG8528736.1	JAHXPR010000013.1	748932	752060
Ascomycota	Bacidia gigantensis	FAN1	endonuclease	KAG8527045.1	JAHXPR010000018.1	1451856	1454539	107535
Ascomycota	Bacidia gigantensis	FANCM	core	KAG8527002.1	JAHXPR010000018.1	1347004	1350333
Ascomycota	Bacidia gigantensis	MUS81	endonuclease	KAG8525763.1	JAHXPR010000023.1	407496	412810	840448
Ascomycota	Bacidia gigantensis	UBP1	deubiquitination	KAG8525994.1	JAHXPR010000023.1	1253258	1255108
Ascomycota	Schizosaccharomyces japonicus yFS275	ATR	ubiquitination	EEB05355.1	KE651166.1	3499370	3506722	1953504
Ascomycota	Schizosaccharomyces japonicus yFS275	ERCC1	endonuclease	EEB07724.2	KE651166.1	1553218	1554252	1125927
Ascomycota	Schizosaccharomyces japonicus yFS275	FANCM	core	EEB07211.1	KE651166.1	428325	430759	825827
Ascomycota	Schizosaccharomyces japonicus yFS275	FANCM	core	EEB07593.1	KE651166.1	1256586	1259024	1085460
Ascomycota	Schizosaccharomyces japonicus yFS275	MHF1	activation	EEB05910.1	KE651166.1	2344484	2344905	1550009
Ascomycota	Schizosaccharomyces japonicus yFS275	MHF2	activation	EEB07375.1	KE651166.1	794896	795249	1304161
Ascomycota	Schizosaccharomyces japonicus yFS275	MUS81	endonuclease	EEB06018.1	KE651166.1	2099410	2101134	1840125
Ascomycota	Schizosaccharomyces japonicus yFS275	REV3	repair	EEB05155.1	KE651166.1	3941259	3945696	2416713
Ascomycota	Schizosaccharomyces japonicus yFS275	REV3	repair	EEB07716.1	KE651166.1	1528983	1532239	2398129
Ascomycota	Schizosaccharomyces japonicus yFS275	SLX4	endonuclease	EEB05160.1	KE651166.1	3930368	3931201	106431
Ascomycota	Schizosaccharomyces japonicus yFS275	UBE2T	ubiquitination	EEB05209.2	KE651166.1	3824770	3825511	2853040
Ascomycota	Schizosaccharomyces japonicus yFS275	XPF	endonuclease	EEB07471.2	KE651166.1	972471	975364
Ascomycota	Schizosaccharomyces japonicus yFS275	FAN1	endonuclease	EEB08822.1	KE651167.1	3335828	3337924
Ascomycota	Schizosaccharomyces japonicus yFS275	FANCJ	core	EEB06601.2	KE651168.1	2061549	2064221	199297
Ascomycota	Schizosaccharomyces japonicus yFS275	REV3	repair	EEB06508.2	KE651168.1	1864924	1869552	161936
Ascomycota	Schizosaccharomyces japonicus yFS275	SLX1	endonuclease	EEB06434.1	KE651168.1	1707616	1708437	1111570
Ascomycota	Schizosaccharomyces japonicus yFS275	UBE2T	ubiquitination	EEB09371.1	KE651168.1	596867	597310
Ascomycota	Arthrobotrys entomopaga	ATR	ubiquitination	KAF3927530.1	LDDX01000026.1	429824	438617
Ascomycota	Arthrobotrys entomopaga	REV3	repair	KAF3922788.1	LDDX01000081.1	74236	78741
Ascomycota	Arthrobotrys entomopaga	ERCC1	endonuclease	KAF3922393.1	LDDX01000084.1	443021	444228
Ascomycota	Arthrobotrys entomopaga	REV3	repair	KAF3917252.1	LDDX01000134.1	68721	73315
Ascomycota	Arthrobotrys entomopaga	XPF	endonuclease	KAF3916020.1	LDDX01000148.1	37862	41304
Ascomycota	Arthrobotrys entomopaga	MUS81	endonuclease	KAF3913447.1	LDDX01000175.1	60970	63124
Ascomycota	Arthrobotrys entomopaga	MHF2	activation	KAF3913125.1	LDDX01000176.1	21729	22175
Ascomycota	Arthrobotrys entomopaga	UBE2T	ubiquitination	KAF3912805.1	LDDX01000181.1	412742	413673
Ascomycota	Arthrobotrys entomopaga	UBP1	deubiquitination	KAF3909733.1	LDDX01000214.1	771518	773762
Ascomycota	Arthrobotrys entomopaga	FANCJ	core	KAF3908903.1	LDDX01000218.1	26498	28786
Ascomycota	Arthrobotrys entomopaga	REV3	repair	KAF3908632.1	LDDX01000225.1	306599	310366
Ascomycota	Arthrobotrys entomopaga	SLX4	endonuclease	KAF3907573.1	LDDX01000232.1	935545	938001
Ascomycota	Arthrobotrys entomopaga	FANCM	core	KAF3905550.1	LDDX01000247.1	45272	48449
Ascomycota	Arthrobotrys entomopaga	UBE2T	ubiquitination	KAF3905164.1	LDDX01000251.1	106874	107566
Ascomycota	Drechslerella brochopaga	FANCJ	core	KAF3928382.1	LDUB01000014.1	54479	56876
Ascomycota	Drechslerella brochopaga	UBP1	deubiquitination	KAF3927674.1	LDUB01000016.1	145117	147485
Ascomycota	Drechslerella brochopaga	MHF2	activation	KAF3926140.1	LDUB01000028.1	100702	101191
Ascomycota	Drechslerella brochopaga	EME1	endonuclease	KAF3924491.1	LDUB01000037.1	58021	60109
Ascomycota	Drechslerella brochopaga	REV3	repair	KAF3923444.1	LDUB01000048.1	722470	725490
Ascomycota	Drechslerella brochopaga	MUS81	endonuclease	KAF3921175.1	LDUB01000061.1	477135	479391
Ascomycota	Drechslerella brochopaga	FANCM	core	KAF3920859.1	LDUB01000065.1	163338	166431
Ascomycota	Drechslerella brochopaga	SLX4	endonuclease	KAF3920030.1	LDUB01000067.1	185463	187835
Ascomycota	Drechslerella brochopaga	UBE2T	ubiquitination	KAF3918114.1	LDUB01000086.1	526095	526811
Ascomycota	Drechslerella brochopaga	MHF1	activation	KAF3915630.1	LDUB01000105.1	483339	484010
Ascomycota	Drechslerella brochopaga	ERCC1	endonuclease	KAF3913044.1	LDUB01000137.1	74243	75038
Ascomycota	Drechslerella brochopaga	REV3	repair	KAF3912680.1	LDUB01000147.1	249936	255101
Ascomycota	Drechslerella brochopaga	FAN1	endonuclease	KAF3905947.1	LDUB01000193.1	50073	52387
Ascomycota	Drechslerella brochopaga	REV3	repair	KAF3904293.1	LDUB01000204.1	31335	36517
Ascomycota	Drechslerella brochopaga	XPF	endonuclease	KAF3901651.1	LDUB01000238.1	538734	539708
Ascomycota	Pneumocystis carinii B80	EME1	endonuclease	KTW31514.1	LFVZ01000001.1	333111	334877
Ascomycota	Pneumocystis carinii B80	FANCM	core	KTW30691.1	LFVZ01000002.1	234187	236916	17235
Ascomycota	Pneumocystis carinii B80	UBE2T	ubiquitination	KTW30687.1	LFVZ01000002.1	219681	220284
Ascomycota	Pneumocystis carinii B80	MHF1	activation	KTW30176.1	LFVZ01000003.1	135386	135941
Ascomycota	Pneumocystis carinii B80	REV3	repair	KTW29650.1	LFVZ01000004.1	17500	21494	236065
Ascomycota	Pneumocystis carinii B80	SLX1	endonuclease	KTW29774.1	LFVZ01000004.1	257559	258795
Ascomycota	Pneumocystis carinii B80	ATR	ubiquitination	KTW28981.1	LFVZ01000006.1	453991	462826	108324
Ascomycota	Pneumocystis carinii B80	MHF2	activation	KTW28930.1	LFVZ01000006.1	354502	354815
Ascomycota	Pneumocystis carinii B80	ERCC1	endonuclease	KTW28575.1	LFVZ01000007.1	448148	448852
Ascomycota	Pneumocystis carinii B80	FANCJ	core	KTW27717.1	LFVZ01000009.1	220097	222952	90200
Ascomycota	Pneumocystis carinii B80	UBE2T	ubiquitination	KTW27670.1	LFVZ01000009.1	132752	133729
Ascomycota	Pneumocystis carinii B80	XPF	endonuclease	KTW27428.1	LFVZ01000010.1	369341	372656
Ascomycota	Pneumocystis carinii B80	ATR	ubiquitination	KTW27047.1	LFVZ01000011.1	205112	213448	75501
Ascomycota	Pneumocystis carinii B80	REV3	repair	KTW27076.1	LFVZ01000011.1	288949	293477
Ascomycota	Pneumocystis carinii B80	SLX4	endonuclease	KTW26793.1	LFVZ01000012.1	363491	364938	223397
Ascomycota	Pneumocystis carinii B80	UBP1	deubiquitination	KTW26674.1	LFVZ01000012.1	141541	143247
Ascomycota	Pneumocystis carinii B80	MUS81	endonuclease	KTW26178.1	LFVZ01000014.1	207400	209249
Ascomycota	Neolecta irregularis DAH-3	FANCM	core	OLL27108.1	LXFE01000120.1	9177	12082
Ascomycota	Neolecta irregularis DAH-3	MHF1	activation	OLL26884.1	LXFE01000139.1	30042	30480
Ascomycota	Neolecta irregularis DAH-3	REV3	repair	OLL26607.1	LXFE01000157.1	9993	14305
Ascomycota	Neolecta irregularis DAH-3	UBE2T	ubiquitination	OLL26454.1	LXFE01000181.1	20263	20859
Ascomycota	Neolecta irregularis DAH-3	XPF	endonuclease	OLL25916.1	LXFE01000286.1	8570	11750
Ascomycota	Neolecta irregularis DAH-3	SLX1	endonuclease	OLL24711.1	LXFE01000663.1	3787	4947
Ascomycota	Neolecta irregularis DAH-3	ERCC1	endonuclease	OLL24669.1	LXFE01000691.1	375	3653
Ascomycota	Neolecta irregularis DAH-3	REV3	repair	OLL24594.1	LXFE01000717.1	1079	6667
Ascomycota	Neolecta irregularis DAH-3	FANCJ	core	OLL24306.1	LXFE01000882.1	522	3323
Ascomycota	Neolecta irregularis DAH-3	SLX4	endonuclease	OLL23519.1	LXFE01001513.1	31363	34533
Ascomycota	Neolecta irregularis DAH-3	MUS81	endonuclease	OLL23383.1	LXFE01001717.1	4299	6400
Ascomycota	Neolecta irregularis DAH-3	FAN1	endonuclease	OLL22858.1	LXFE01002685.1	5156	5314
Ascomycota	Neolecta irregularis DAH-3	MHF2	activation	OLL22519.1	LXFE01003116.1	20379	20660
Ascomycota	Neolecta irregularis DAH-3	UBE2T	ubiquitination	OLL22217.1	LXFE01003721.1	3387	4021
Ascomycota	Neolecta irregularis DAH-3	REV3	repair	OLL22088.1	LXFE01003917.1	12357	21195
Ascomycota	Saccharomyces cerevisiae S288C	ATR	ubiquitination	NP_009694.3	NM_001178484.3	1	7107
Ascomycota	Saccharomyces cerevisiae S288C	SLX1	endonuclease	NP_009787.3	NM_001178576.3	1	915
Ascomycota	Saccharomyces cerevisiae S288C	UBP1	deubiquitination	NP_010161.1	NM_001180181.1	1	2430
Ascomycota	Saccharomyces cerevisiae S288C	MUS81	endonuclease	NP_010674.3	NM_001180694.3	1	1899
Ascomycota	Saccharomyces cerevisiae S288C	ERCC1	endonuclease	NP_013614.1	NM_001182454.1	1	633
Ascomycota	Saccharomyces cerevisiae S288C	XPF	endonuclease	NP_015303.1	NM_001183836.1	1	3303
Ascomycota	Saccharomyces cerevisiae S288C	REV3	repair	NP_015158.1	NM_001183981.1	1	4515
Ascomycota	Aspergillus nidulans FGSC A4	RAD51	repair	EAA65830.1	AACD01000017.1	134580	135792
Ascomycota	Aspergillus nidulans FGSC A4	FANCV	repair	EAA64207.1	AACD01000034.1	96652	97464
Ascomycota	Aspergillus nidulans FGSC A4	RAD51	repair	EAA61925.1	AACD01000169.1	114301	117000
Ascomycota	Saccharomyces cerevisiae S288C	RAD51	repair	DAA07757.1	BK006939.2	349980	351182
Ascomycota	Saccharomyces cerevisiae S288C	RAD51	repair	DAA07842.1	BK006939.2	548421	549517
Ascomycota	Saccharomyces cerevisiae S288C	FANCV	repair	DAA08768.1	BK006943.2	387657	388247
Ascomycota	Blumeria graminis f, sp, triticale	FANCV	repair	CAD6499076.1	CAJHIT010000001.1	9235804	9236541
Ascomycota	Blumeria graminis f, sp, triticale	RAD51	repair	CAD6499572.1	CAJHIT010000002.1	5564514	5565823
Ascomycota	Blumeria graminis f, sp, triticale	FANCV	repair	CAD6500492.1	CAJHIT010000003.1	4228922	4229810
Ascomycota	Blumeria graminis f, sp, triticale	RAD51	repair	CAD6504638.1	CAJHIT010000009.1	2036733	2037888
Ascomycota	Sclerotinia sclerotiorum 1980 UF-70	RAD51	repair	EDN91591.1	CH476621.1	2559640	2561203
Ascomycota	Sclerotinia sclerotiorum 1980 UF-70	RAD51	repair	EDO04299.1	CH476628.1	1221833	1222991
Ascomycota	Sclerotinia sclerotiorum 1980 UF-70	FANCV	repair	EDN98926.1	CH476647.1	126351	127368
Ascomycota	Zymoseptoria tritici IPO323	FANCU	repair	EGP92510.1	CM001196.1	1895923	1896909	210349
Ascomycota	Zymoseptoria tritici IPO323	FANCV	repair	EGP92551.1	CM001196.1	1686560	1687356
Ascomycota	Zymoseptoria tritici IPO323	FANCV	repair	EGP84745.1	CM001204.1	708158	708850
Ascomycota	Neurospora crassa OR74A	RAD51	repair	EAA35890.1	CM002236.1	3390334	3391528
Ascomycota	Neurospora crassa OR74A	FANCV	repair	EAA32701.1	CM002239.1	1683481	1684444
Ascomycota	Neurospora crassa OR74A	FANCV	repair	EAA30805.3	CM002242.1	3804905	3805834
Ascomycota	Candida albicans SC5314	RAD51	repair	AOW26871.1	CP017623.1	2741867	2742981
Ascomycota	Candida albicans SC5314	RAD51	repair	AOW30970.1	CP017630.1	484025	485110
Ascomycota	Yarrowia lipolytica CLIB122	FANCV	repair	CAG79505.1	CR382131.1	1655046	1655678
Ascomycota	Yarrowia lipolytica CLIB122	RAD51	repair	CAG78267.1	CR382132.1	2085882	2086871
Ascomycota	Schizosaccharomyces pombe	RAD51	repair	CAA17024.1	CU329670.1	3382332	3383404
Ascomycota	Schizosaccharomyces pombe	RAD51	repair	CAB90141.1	CU329670.1	2699007	2700104
Ascomycota	Schizosaccharomyces pombe	FANCV	repair	CAA16846.1	CU329671.1	3294275	3294973
Ascomycota	Schizosaccharomyces pombe	FANCV	repair	CAL45666.1	CU329671.1	2313544	2314476
Ascomycota	Verticillium dahliae VdLs,17	RAD51	repair	EGY18462.1	DS572716.1	415962	417155
Ascomycota	Tuber melanosporum	RAD51	repair	CAZ80285.1	FN430019.1	147598	148946
Ascomycota	Tuber melanosporum	RAD51	repair	CAZ85163.1	FN430341.1	342406	343802
Ascomycota	Tuber melanosporum	FANCV	repair	CAZ85742.1	FN430356.1	530858	531775
Ascomycota	Tuber melanosporum	FANCV	repair	CAZ86428.1	FN430375.1	137311	138247
Ascomycota	Coccidioides immitis RS	FANCV	repair	EAS34951.3	GG704911.1	7625200	7626270
Ascomycota	Coccidioides immitis RS	RAD51	repair	EAS29013.3	GG704913.1	3168011	3169551
Ascomycota	Coccidioides immitis RS	FANCU	repair	EAS34619.3	GG704914.1	3874113	3875325	20909
Ascomycota	Coccidioides immitis RS	FANCV	repair	EAS34611.2	GG704914.1	3854416	3855589
Ascomycota	Coccidioides immitis RS	RAD51	repair	EAS27743.2	GG704915.1	1483878	1485089
Ascomycota	Trichoderma reesei QM6a	FANCV	repair	EGR51349.1	GL985058.1	329341	330332
Ascomycota	Trichoderma reesei QM6a	FANCV	repair	EGR44301.1	GL985093.1	29031	30187
Ascomycota	Bacidia gigantensis	RAD51	repair	KAG8533257.1	JAHXPR010000003.1	887797	889010
Ascomycota	Bacidia gigantensis	FANCV	repair	KAG8527522.1	JAHXPR010000016.1	759135	760370
Ascomycota	Schizosaccharomyces japonicus yFS275	RAD51	repair	EEB07184.2	KE651166.1	362259	363325
Ascomycota	Schizosaccharomyces japonicus yFS275	FANCV	repair	EEB06287.1	KE651168.1	1404991	1405701	162496
Ascomycota	Schizosaccharomyces japonicus yFS275	RAD51	repair	EEB06365.1	KE651168.1	1568197	1569309
Ascomycota	Arthrobotrys entomopaga	RAD51	repair	KAF3929349.1	LDDX01000017.1	257223	258732
Ascomycota	Arthrobotrys entomopaga	FANCV	repair	KAF3912367.1	LDDX01000188.1	437195	438007
Ascomycota	Drechslerella brochopaga	RAD51	repair	KAF3924209.1	LDUB01000040.1	127591	128826
Ascomycota	Drechslerella brochopaga	RAD51	repair	KAF3909803.1	LDUB01000166.1	180894	182325
Ascomycota	Drechslerella brochopaga	FANCV	repair	KAF3908051.1	LDUB01000176.1	64134	64843
Ascomycota	Pneumocystis carinii B80	RAD51	repair	KTW29839.1	LFVZ01000004.1	392689	394162
Ascomycota	Pneumocystis carinii B80	FANCU	repair	KTW28146.1	LFVZ01000008.1	328716	329859
Ascomycota	Pneumocystis carinii B80	FANCV	repair	KTW25853.1	LFVZ01000015.1	40751	41576
Ascomycota	Pneumocystis carinii B80	RAD51	repair	KTW25774.1	LFVZ01000016.1	202087	203529
Ascomycota	Neolecta irregularis DAH-3	RAD51	repair	OLL26693.1	LXFE01000152.1	6506	7767
Ascomycota	Neolecta irregularis DAH-3	FANCV	repair	OLL25940.1	LXFE01000280.1	17340	17501
Ascomycota	Neolecta irregularis DAH-3	RAD51	repair	OLL24075.1	LXFE01000996.1	13574	14801
Basidiomycota	Coprinopsis cinerea okayama7#130	REV3	repair	EFI28614.1	AACS02000001.1	1650684	1656438	1427083
Basidiomycota	Coprinopsis cinerea okayama7#130	UBP1	deubiquitination	EAU82675.1	AACS02000001.1	229355	2871681	2642326
Basidiomycota	Coprinopsis cinerea okayama7#130	XPF	endonuclease	EAU93561.2	AACS02000001.1	229355	233157
Basidiomycota	Coprinopsis cinerea okayama7#130	ERCC1	endonuclease	EAU91778.2	AACS02000003.1	1107271	1108608
Basidiomycota	Coprinopsis cinerea okayama7#130	ATR	ubiquitination	EAU84196.2	AACS02000005.1	2589022	2597677	412775
Basidiomycota	Coprinopsis cinerea okayama7#130	FAN1	endonuclease	EAU84333.2	AACS02000005.1	2184902	2188455	680920
Basidiomycota	Coprinopsis cinerea okayama7#130	UBE2T	ubiquitination	EAU89378.2	AACS02000005.1	2869375	1587225
Basidiomycota	Coprinopsis cinerea okayama7#130	REV3	repair	EAU90154.1	AACS02000007.1	2095964	2100350	84807
Basidiomycota	Coprinopsis cinerea okayama7#130	REV3	repair	EAU90184.2	AACS02000007.1	2185157	2190336
Basidiomycota	Coprinopsis cinerea okayama7#130	FANCJ	core	EAU85951.2	AACS02000008.1	1435936	1440148
Basidiomycota	Coprinopsis cinerea okayama7#130	SLX1	endonuclease	EFI28179.1	AACS02000009.1	1586500	1955798
Basidiomycota	Malassezia globosa CBS 7966	REV3	repair	EDP45105.1	AAYY01000001.1	198183	202658
Basidiomycota	Malassezia globosa CBS 7966	ATR	ubiquitination	EDP44639.1	AAYY01000003.1	633194	640348	56265
Basidiomycota	Malassezia globosa CBS 7966	SLX1	endonuclease	EDP44616.1	AAYY01000003.1	584083	585414
Basidiomycota	Malassezia globosa CBS 7966	EME1	endonuclease	EDP44141.1	AAYY01000004.1	459604	460554	301933
Basidiomycota	Malassezia globosa CBS 7966	ERCC1	endonuclease	EDP44281.1	AAYY01000004.1	762487	763531	750437
Basidiomycota	Malassezia globosa CBS 7966	XPF	endonuclease	EDP43920.1	AAYY01000004.1	13094	15841
Basidiomycota	Malassezia globosa CBS 7966	UBP1	deubiquitination	EDP43033.1	AAYY01000009.1	348331	349926
Basidiomycota	Malassezia globosa CBS 7966	FAN1	endonuclease	EDP42695.1	AAYY01000010.1	257460	259595	103457
Basidiomycota	Malassezia globosa CBS 7966	FANCJ	core	EDP42741.1	AAYY01000010.1	363052	365921
Basidiomycota	Malassezia globosa CBS 7966	MUS81	endonuclease	EDP42310.1	AAYY01000013.1	450101	452074	22454
Basidiomycota	Malassezia globosa CBS 7966	UBE2T	ubiquitination	EDP42298.1	AAYY01000013.1	429620	430347
Basidiomycota	Malassezia globosa CBS 7966	FANCM	core	EDP41956.1	AAYY01000014.1	166430	169039
Basidiomycota	Malassezia globosa CBS 7966	REV3	repair	EDP41622.1	AAYY01000018.1	64651	67727
Basidiomycota	Malassezia globosa CBS 7966	REV3	repair	EDP41480.1	AAYY01000021.1	64167	68396
Basidiomycota	Ustilago maydis 521	UBE2T	ubiquitination	KIS72233.1	CM003140.1	1904958	1905767
Basidiomycota	Ustilago maydis 521	ATR	ubiquitination	KIS71202.1	CM003141.1	899139	907052	628652
Basidiomycota	Ustilago maydis 521	FANCM	core	KIS70993.1	CM003141.1	278400	282872	217753
Basidiomycota	Ustilago maydis 521	UBE2T	ubiquitination	KIS71071.1	CM003141.1	500625	501068
Basidiomycota	Ustilago maydis 521	REV3	repair	KIS70283.1	CM003142.1	50267	53440	1299889
Basidiomycota	Ustilago maydis 521	REV3	repair	KIS70779.1	CM003142.1	1353329	1358365	175171
Basidiomycota	Ustilago maydis 521	SLX1	endonuclease	KIS70699.1	CM003142.1	1183194	1185170
Basidiomycota	Ustilago maydis 521	EME1	endonuclease	KIS70129.1	CM003143.1	428968	431508
Basidiomycota	Ustilago maydis 521	FAN1	endonuclease	KIS68720.1	CM003147.1	514593	517460	308457
Basidiomycota	Ustilago maydis 521	FANCJ	core	KIS68622.1	CM003147.1	209003	211896	20885
Basidiomycota	Ustilago maydis 521	XPF	endonuclease	KIS68614.1	CM003147.1	191011	194309
Basidiomycota	Ustilago maydis 521	UBE2T	ubiquitination	KIS68107.1	CM003149.1	141103	141884
Basidiomycota	Ustilago maydis 521	MUS81	endonuclease	KIS67531.1	CM003152.1	429088	430905	289774
Basidiomycota	Ustilago maydis 521	REV3	repair	KIS67431.1	CM003152.1	141131	146235
Basidiomycota	Ustilago maydis 521	ERCC1	endonuclease	KIS65841.1	CM003161.1	227873	228877
Basidiomycota	Cryptococcus neoformans var. grubii H99	FANCM	core	AFR98393.2	CP003820.1	836740	844476	21010
Basidiomycota	Cryptococcus neoformans var. grubii H99	REV3	repair	AFR95893.2	CP003820.1	823466	833154
Basidiomycota	Cryptococcus neoformans var. grubii H99	FAN1	endonuclease	AFR98455.2	CP003821.1	1065265	833154	232111
Basidiomycota	Cryptococcus neoformans var. grubii H99	FANCO	core	AFR92517.2	CP003821.1	1065265	1066664	389342
Basidiomycota	Cryptococcus neoformans var. grubii H99	MUS81	endonuclease	AFR93423.2	CP003821.1	677322	1066664
Basidiomycota	Cryptococcus neoformans var. grubii H99	REV3	repair	AFR93380.1	CP003822.1	1433470	680743
Basidiomycota	Cryptococcus neoformans var. grubii H99	ATR	ubiquitination	AFR95585.2	CP003825.1	491477	1436840	424691
Basidiomycota	Cryptococcus neoformans var. grubii H99	SLX1	endonuclease	AFR92528.1	CP003825.1	1012149	496682	700157
Basidiomycota	Cryptococcus neoformans var. grubii H99	UBE2T	ubiquitination	AFR96014.1	CP003825.1	1196839	1013841
Basidiomycota	Cryptococcus neoformans var. grubii H99	ATR	ubiquitination	AFR96091.2	CP003826.1	1075267	1199872	159513
Basidiomycota	Cryptococcus neoformans var. grubii H99	ATR	ubiquitination	AGV14486.1	CP003826.1	1359385	1082121	826014
Basidiomycota	Cryptococcus neoformans var. grubii H99	ERCC1	endonuclease	AFR96181.1	CP003826.1	256107	1363410	325372
Basidiomycota	Cryptococcus neoformans var. grubii H99	REV3	repair	AFR94130.2	CP003826.1	1038038	261529	816554
Basidiomycota	Cryptococcus neoformans var. grubii H99	UBE2T	ubiquitination	AFR95672.2	CP003826.1	1078083	1039781
Basidiomycota	Cryptococcus neoformans var. grubii H99	ERCC1	endonuclease	AGV14499.1	CP003831.1	639246	1078972	889
Basidiomycota	Cryptococcus neoformans var. grubii H99	FANCJ	core	AFR93526.2	CP003831.1	1078083	640119
Basidiomycota	Cryptococcus neoformans var. grubii H99	UBE2T	ubiquitination	AGV14437.1	CP003833.2	570988	1078972	507984
Basidiomycota	Cryptococcus neoformans var. grubii H99	XPF	endonuclease	AFR98957.2	CP003833.2	570988	575077
Basidiomycota	Rhizoctonia solani	ATR	ubiquitination	QRW15803.1	CP059658.1	1007725	1016457	842148
Basidiomycota	Rhizoctonia solani	FAN1	endonuclease	QRW16100.1	CP059658.1	1858605	1864694	99441
Basidiomycota	Rhizoctonia solani	UBP1	deubiquitination	QRW16070.1	CP059658.1	1765253	1767600
Basidiomycota	Rhizoctonia solani	REV3	repair	QRW17077.1	CP059659.1	1482518	1487045
Basidiomycota	Rhizoctonia solani	FANCM	core	QRW18968.1	CP059661.1	1177002	1183961	105169
Basidiomycota	Rhizoctonia solani	REV3	repair	QRW19011.1	CP059661.1	1289130	1295127	1663360
Basidiomycota	Rhizoctonia solani	UBE2T	ubiquitination	QRW19597.1	CP059661.1	2958487	2960798
Basidiomycota	Rhizoctonia solani	FANCJ	core	QRW20304.1	CP059662.1	1466924	1467976	95
Basidiomycota	Rhizoctonia solani	FANCJ	core	QRW20305.1	CP059662.1	1468071	1470467
Basidiomycota	Rhizoctonia solani	UBE2T	ubiquitination	QRW20835.1	CP059663.1	1230458	1231214	466315
Basidiomycota	Rhizoctonia solani	XPF	endonuclease	QRW20713.1	CP059663.1	764899	768476
Basidiomycota	Rhizoctonia solani	ERCC1	endonuclease	QRW21838.1	CP059664.1	2070232	2071590
Basidiomycota	Rhizoctonia solani	SLX1	endonuclease	QRW25920.1	CP059671.1	1180547	1183117
Basidiomycota	Rhizoctonia solani	MUS81	endonuclease	QRW27333.1	CP059673.1	2118378	2120284
Basidiomycota	Postia placenta Mad-698-R	FANCJ	core	EED85297.1	EQ966239.1	491690	495134
Basidiomycota	Postia placenta Mad-698-R	XPF	endonuclease	EED82547.1	EQ966285.1	396690	400276
Basidiomycota	Postia placenta Mad-698-R	UBP1	deubiquitination	EED81092.1	EQ966323.1	155900	156499
Basidiomycota	Postia placenta Mad-698-R	ERCC1	endonuclease	EED78769.1	EQ966417.1	64443	65099
Basidiomycota	Postia placenta Mad-698-R	FAN1	endonuclease	EED77405.1	EQ966735.1	5244	5420
Basidiomycota	Melampsora larici-populina 98AG31	XPF	endonuclease	EGG12539.1	GL883090.1	9849	13931
Basidiomycota	Melampsora larici-populina 98AG31	MUS81	endonuclease	EGG11949.1	GL883091.1	1580382	1583600
Basidiomycota	Melampsora larici-populina 98AG31	REV3	repair	EGG11103.1	GL883093.1	2343316	2350374
Basidiomycota	Melampsora larici-populina 98AG31	FAN1	endonuclease	EGG09831.1	GL883096.1	1842977	1846278
Basidiomycota	Melampsora larici-populina 98AG31	UBP1	deubiquitination	EGG07766.1	GL883103.1	904669	906028
Basidiomycota	Melampsora larici-populina 98AG31	UBE2T	ubiquitination	EGG06965.1	GL883106.1	546755	547777
Basidiomycota	Melampsora larici-populina 98AG31	REV3	repair	EGG06244.1	GL883109.1	1030891	1035289
Basidiomycota	Melampsora larici-populina 98AG31	MHF2	activation	EGG05239.1	GL883114.1	557190	557582
Basidiomycota	Melampsora larici-populina 98AG31	REV3	repair	EGG04342.1	GL883119.1	371823	377018
Basidiomycota	Melampsora larici-populina 98AG31	MHF1	activation	EGG03272.1	GL883125.1	627457	628212
Basidiomycota	Melampsora larici-populina 98AG31	FANCM	core	EGG02918.1	GL883127.1	298673	300365	540859
Basidiomycota	Melampsora larici-populina 98AG31	UBE2T	ubiquitination	EGG02981.1	GL883127.1	841224	842028
Basidiomycota	Melampsora larici-populina 98AG31	ATR	ubiquitination	EGG02755.1	GL883128.1	261428	267274	476053
Basidiomycota	Melampsora larici-populina 98AG31	FANCJ	core	EGG02802.1	GL883128.1	743327	747197	290748
Basidiomycota	Melampsora larici-populina 98AG31	UBP1	deubiquitination	EGG02850.1	GL883128.1	456449	458437
Basidiomycota	Melampsora larici-populina 98AG31	ERCC1	endonuclease	EGG00371.1	GL883148.1	392939	393055
Basidiomycota	Melampsora larici-populina 98AG31	MUS81	endonuclease	EGF99391.1	GL883159.1	53565	56775
Basidiomycota	Melampsora larici-populina 98AG31	SLX1	endonuclease	EGF98452.1	GL883176.1	90775	92095
Basidiomycota	Serpula lacrymans var, lacrymans S7,9	UBE2T	ubiquitination	EGO29786.1	GL945429.1	2565420	2574053
Basidiomycota	Serpula lacrymans var, lacrymans S7,9	ATR	ubiquitination	EGO27933.1	GL945431.1	1135236	1136444	63885
Basidiomycota	Serpula lacrymans var, lacrymans S7,9	UBP1	deubiquitination	EGO28024.1	GL945431.1	1072559	1074024
Basidiomycota	Serpula lacrymans var, lacrymans S7,9	ERCC1	endonuclease	EGO25466.1	GL945433.1	1077013	1078351
Basidiomycota	Serpula lacrymans var, lacrymans S7,9	REV3	repair	EGO24942.1	GL945434.1	783955	787506
Basidiomycota	Serpula lacrymans var, lacrymans S7,9	FANCJ	core	EGO23609.1	GL945435.1	1121973	1126782
Basidiomycota	Serpula lacrymans var, lacrymans S7,9	REV3	repair	EGO22139.1	GL945437.1	651925	657470
Basidiomycota	Serpula lacrymans var, lacrymans S7,9	FAN1	endonuclease	EGO21271.1	GL945439.1	282956	287457	1955615
Basidiomycota	Serpula lacrymans var, lacrymans S7,9	FAN1	endonuclease	EGO21273.1	GL945439.1	2243072	2249041	1951641
Basidiomycota	Serpula lacrymans var, lacrymans S7,9	FANCM	core	EGO21290.1	GL945439.1	297400	298170
Basidiomycota	Serpula lacrymans var, lacrymans S7,9	REV3	repair	EGO20647.1	GL945440.1	2691866	2692581
Basidiomycota	Serpula lacrymans var, lacrymans S7,9	UBE2T	ubiquitination	EGO19818.1	GL945442.1	2835251	2837602
Basidiomycota	Serpula lacrymans var, lacrymans S7,9	XPF	endonuclease	EGO19667.1	GL945443.1	786072	789683
Basidiomycota	Dacryopinax primogenitus	ATR	ubiquitination	EJU06214.1	JH795855.1	810963	819481	401804
Basidiomycota	Dacryopinax primogenitus	SLX1	endonuclease	EJU06070.1	JH795855.1	417677	418896	1669316
Basidiomycota	Dacryopinax primogenitus	UBP1	deubiquitination	EJU06674.1	JH795855.1	2088212	2090169
Basidiomycota	Dacryopinax primogenitus	UBE2T	ubiquitination	EJU05515.1	JH795856.1	964676	965478
Basidiomycota	Dacryopinax primogenitus	ERCC1	endonuclease	EJU04486.1	JH795858.1	1489142	1490336
Basidiomycota	Dacryopinax primogenitus	REV3	repair	EJU03504.1	JH795859.1	220996	225772	314123
Basidiomycota	Dacryopinax primogenitus	REV3	repair	EJU03618.1	JH795859.1	539895	543835	483614
Basidiomycota	Dacryopinax primogenitus	SLX1	endonuclease	EJU03443.1	JH795859.1	60221	60523
Basidiomycota	Dacryopinax primogenitus	FANCJ	core	EJU03231.1	JH795860.1	889672	890485	5088
Basidiomycota	Dacryopinax primogenitus	FANCJ	core	EJU03236.1	JH795860.1	895573	896031
Basidiomycota	Dacryopinax primogenitus	UBE2T	ubiquitination	EJU02365.1	JH795862.1	949163	949825
Basidiomycota	Dacryopinax primogenitus	REV3	repair	EJU02050.1	JH795863.1	1229902	1235555
Basidiomycota	Dacryopinax primogenitus	FAN1	endonuclease	EJU00598.1	JH795866.1	310573	313627
Basidiomycota	Dacryopinax primogenitus	UBE2T	ubiquitination	EJT99600.1	JH795869.1	418277	419185	529945
Basidiomycota	Dacryopinax primogenitus	XPF	endonuclease	EJT99777.1	JH795869.1	949130	952422
Basidiomycota	Dacryopinax primogenitus	FANCM	core	EJT98921.1	JH795871.1	173190	176893
Basidiomycota	Dacryopinax primogenitus	MUS81	endonuclease	EJT98091.1	JH795874.1	198114	200562
Basidiomycota	Dacryopinax primogenitus	FANCJ	core	EJT96518.1	JH795894.1	1	2087
Basidiomycota	Tilletiaria anomala UBC 951	XPF	endonuclease	KDN53411.1	JMSN01000002.1	244562	248412
Basidiomycota	Tilletiaria anomala UBC 951	FANCJ	core	KDN45742.1	JMSN01000040.1	35558	38868
Basidiomycota	Tilletiaria anomala UBC 951	FAN1	endonuclease	KDN45269.1	JMSN01000043.1	2546	7001
Basidiomycota	Tilletiaria anomala UBC 951	ATR	ubiquitination	KDN44907.1	JMSN01000047.1	105856	112342
Basidiomycota	Tilletiaria anomala UBC 951	MUS81	endonuclease	KDN44739.1	JMSN01000048.1	41444	45375
Basidiomycota	Tilletiaria anomala UBC 951	ERCC1	endonuclease	KDN43419.1	JMSN01000061.1	43065	44591
Basidiomycota	Tilletiaria anomala UBC 951	SLX1	endonuclease	KDN42998.1	JMSN01000065.1	55811	57695
Basidiomycota	Tilletiaria anomala UBC 951	UBE2T	ubiquitination	KDN42518.1	JMSN01000069.1	76498	77096
Basidiomycota	Tilletiaria anomala UBC 951	REV3	repair	KDN41161.1	JMSN01000083.1	67619	73599
Basidiomycota	Tilletiaria anomala UBC 951	UBE2T	ubiquitination	KDN39539.1	JMSN01000103.1	43166	44028
Basidiomycota	Tilletiaria anomala UBC 951	UBP1	deubiquitination	KDN39171.1	JMSN01000108.1	51133	53432
Basidiomycota	Tilletiaria anomala UBC 951	REV3	repair	KDN38570.1	JMSN01000116.1	27482	31272
Basidiomycota	Tilletiaria anomala UBC 951	FANCM	core	KDN37577.1	JMSN01000136.1	5276	10300
Basidiomycota	Tilletiaria anomala UBC 951	UBE2T	ubiquitination	KDN37020.1	JMSN01000151.1	13606	14569
Basidiomycota	Wallemia ichthyophaga EXF-994	FAN1	endonuclease	EOR04921.1	KE007224.1	651918	654482
Basidiomycota	Wallemia ichthyophaga EXF-994	FANCM	core	EOR02812.1	KE007227.1	239473	243712	78385
Basidiomycota	Wallemia ichthyophaga EXF-994	XPF	endonuclease	EOR02855.1	KE007227.1	322097	327215
Basidiomycota	Wallemia ichthyophaga EXF-994	FANCJ	core	EOR01680.1	KE007229.1	187423	190449
Basidiomycota	Wallemia ichthyophaga EXF-994	UBE2T	ubiquitination	EOR00974.1	KE007232.1	282536	283126
Basidiomycota	Wallemia ichthyophaga EXF-994	ATR	ubiquitination	EOR00774.1	KE007233.1	308847	318388
Basidiomycota	Wallemia ichthyophaga EXF-994	REV3	repair	EOR00295.1	KE007235.1	52922	57754
Basidiomycota	Wallemia ichthyophaga EXF-994	REV3	repair	EOR00163.1	KE007236.1	104090	107763
Basidiomycota	Wallemia ichthyophaga EXF-994	UBP1	deubiquitination	EOQ99282.1	KE007243.1	161224	162819
Basidiomycota	Wallemia ichthyophaga EXF-994	ERCC1	endonuclease	EOQ98802.1	KE007251.1	58044	59482
Basidiomycota	Mixia osmundae IAM 14324	FANCM	core	KEI42522.1	KL411542.1	1465980	1469788	600337
Basidiomycota	Mixia osmundae IAM 14324	UBE2T	ubiquitination	KEI42816.1	KL411542.1	2070125	2070858	1680980
Basidiomycota	Mixia osmundae IAM 14324	UBP1	deubiquitination	KEI41979.1	KL411542.1	389878	391802	1692941
Basidiomycota	Mixia osmundae IAM 14324	XPF	endonuclease	KEI42826.1	KL411542.1	2084743	2088077
Basidiomycota	Mixia osmundae IAM 14324	MHF1	activation	KEI41410.1	KL411543.1	569526	574735
Basidiomycota	Mixia osmundae IAM 14324	REV3	repair	KEI40821.1	KL411544.1	768793	774506	88182
Basidiomycota	Mixia osmundae IAM 14324	REV3	repair	KEI40869.1	KL411544.1	862688	867450
Basidiomycota	Mixia osmundae IAM 14324	FANCJ	core	KEI40283.1	KL411545.1	953614	956765	345045
Basidiomycota	Mixia osmundae IAM 14324	MUS81	endonuclease	KEI40105.1	KL411545.1	611720	615000	363520
Basidiomycota	Mixia osmundae IAM 14324	SLX1	endonuclease	KEI39923.1	KL411545.1	251480	253318	42525
Basidiomycota	Mixia osmundae IAM 14324	UBE2T	ubiquitination	KEI39900.1	KL411545.1	210793	212489
Basidiomycota	Mixia osmundae IAM 14324	ATR	ubiquitination	KEI39694.1	KL411546.1	1041184	1050855
Basidiomycota	Mixia osmundae IAM 14324	ERCC1	endonuclease	KEI37007.1	KL411552.1	44300	47444
Basidiomycota	Mixia osmundae IAM 14324	REV3	repair	KEI36868.1	KL411553.1	200781	203418
Basidiomycota	Mixia osmundae IAM 14324	FAN1	endonuclease	KEI36679.1	KL411554.1	171769	174823
Basidiomycota	Amanita muscaria Koide BX008	BRCA2	repair	KIL71541.1	KN818222.1	829014	830870	311517
Basidiomycota	Amanita muscaria Koide BX008	FANCV	repair	KIL71692.1	KN818222.1	1142387	1143440	29540
Basidiomycota	Amanita muscaria Koide BX008	RAD51	repair	KIL71707.1	KN818222.1	1172980	1174312
Basidiomycota	Amanita muscaria Koide BX008	FANCM	core	KIL71049.1	KN818223.1	919902	924231	434928
Basidiomycota	Amanita muscaria Koide BX008	REV3	repair	KIL70820.1	KN818223.1	489303	495045	169670
Basidiomycota	Amanita muscaria Koide BX008	FANCU	repair	KIL70722.1	KN818223.1	325375	326352	342533
Basidiomycota	Amanita muscaria Koide BX008	FANCV	repair	KIL70914.1	KN818223.1	668885	669708	25412
Basidiomycota	Amanita muscaria Koide BX008	RAD51	repair	KIL70899.1	KN818223.1	644296	645410
Basidiomycota	Amanita muscaria Koide BX008	ATR	ubiquitination	KIL70329.1	KN818224.1	643694	650093	281289
Basidiomycota	Amanita muscaria Koide BX008	UBP1	deubiquitination	KIL70479.1	KN818224.1	931382	934506
Basidiomycota	Amanita muscaria Koide BX008	SLX1	endonuclease	KIL68887.1	KN818227.1	445947	446135
Basidiomycota	Amanita muscaria Koide BX008	FANCJ	core	KIL67908.1	KN818230.1	410862	414279
Basidiomycota	Amanita muscaria Koide BX008	ERCC1	endonuclease	KIL66266.1	KN818237.1	221619	222748
Basidiomycota	Amanita muscaria Koide BX008	REV3	repair	KIL65558.1	KN818241.1	94513	99017
Basidiomycota	Amanita muscaria Koide BX008	XPF	endonuclease	KIL60371.1	KN818300.1	120061	123599
Basidiomycota	Amanita muscaria Koide BX008	UBE2T	ubiquitination	KIL59741.1	KN818310.1	27859	28602
Basidiomycota	Amanita muscaria Koide BX008	UBE2T	ubiquitination	KIL57086.1	KN818383.1	15685	16370
Basidiomycota	Amanita muscaria Koide BX008	FAN1	endonuclease	KIL56797.1	KN818399.1	14100	17693
Basidiomycota	Ramaria rubella	ATR	ubiquitination	KAF8592595.1	MU134294.1	1259692	1268419
Basidiomycota	Ramaria rubella	UBP1	deubiquitination	KAF8592300.1	MU134295.1	928770	931296
Basidiomycota	Ramaria rubella	UBE2T	ubiquitination	KAF8591310.1	MU134299.1	364541	365211
Basidiomycota	Ramaria rubella	ERCC1	endonuclease	KAF8590878.1	MU134301.1	107873	109084
Basidiomycota	Ramaria rubella	FANCM	core	KAF8587346.1	MU134337.1	282094	286486
Basidiomycota	Ramaria rubella	UBE2T	ubiquitination	KAF8586791.1	MU134344.1	266515	267620
Basidiomycota	Ramaria rubella	REV3	repair	KAF8585711.1	MU134358.1	119157	124472
Basidiomycota	Ramaria rubella	FAN1	endonuclease	KAF8582657.1	MU134410.1	73784	77102
Basidiomycota	Ramaria rubella	REV3	repair	KAF8581637.1	MU134432.1	57111	62742
Basidiomycota	Ramaria rubella	XPF	endonuclease	KAF8580272.1	MU134468.1	50951	54728
Basidiomycota	Ramaria rubella	FANCJ	core	KAF8579814.1	MU134481.1	36292	39900
Basidiomycota	Ramaria rubella	REV3	repair	KAF8574772.1	MU134707.1	16264	18576
Basidiomycota	Ramaria rubella	SLX1	endonuclease	KAF8574179.1	MU134764.1	7688	9385
Basidiomycota	Ramaria rubella	MUS81	endonuclease	KAF8573882.1	MU134796.1	12008	14931
Basidiomycota	Ramaria rubella	REV3	repair	KAF8573753.1	MU134815.1	12898	17408
Basidiomycota	Coprinopsis cinerea okayama7#130	BRCA2	repair	EAU92556.2	AACS02000001.1	2845963	2849232	1003926
Basidiomycota	Coprinopsis cinerea okayama7#130	FANCU	repair	EAU93078.1	AACS02000001.1	1845306	1846402	790646
Basidiomycota	Coprinopsis cinerea okayama7#130	FANCV	repair	EAU92778.2	AACS02000001.1	2637048	2637945	1146454
Basidiomycota	Coprinopsis cinerea okayama7#130	FANCV	repair	EAU93158.2	AACS02000001.1	1491491	1492336	1110412
Basidiomycota	Coprinopsis cinerea okayama7#130	RAD51	repair	EAU92763.2	AACS02000001.1	2602748	2604371	1089514
Basidiomycota	Coprinopsis cinerea okayama7#130	RAD51	repair	EAU93170.1	AACS02000001.1	1514857	1516156
Basidiomycota	Malassezia globosa CBS 7966	RAD51	repair	EDP43515.1	AAYY01000007.1	130310	131685
Basidiomycota	Malassezia globosa CBS 7966	FANCV	repair	EDP43041.1	AAYY01000009.1	362490	363164
Basidiomycota	Malassezia globosa CBS 7966	BRCA2	repair	EDP42737.1	AAYY01000010.1	356251	357093
Basidiomycota	Malassezia globosa CBS 7966	BRCA2	repair	EDP42738.1	AAYY01000010.1	357171	357746
Basidiomycota	Ustilago maydis 521	FANCV	repair	KIS70575.1	CM003142.1	912464	913768
Basidiomycota	Ustilago maydis 521	BRCA2	repair	KIS68625.1	CM003147.1	219346	222573	300177
Basidiomycota	Ustilago maydis 521	RAD51	repair	KIS68723.1	CM003147.1	522750	523859
Basidiomycota	Ustilago maydis 521	FANCV	repair	KIS68006.1	CM003150.1	550329	550982
Basidiomycota	Cryptococcus neoformans var. grubii H99	RAD51	repair	AFR92850.1	CP003820.1	1876937	1878458
Basidiomycota	Cryptococcus neoformans var. grubii H99	BRCA2	repair	AFR96486.2	CP003827.1	517990	520956
Basidiomycota	Cryptococcus neoformans var. grubii H99	FANCV	repair	AFR97843.1	CP003830.1	481941	482858
Basidiomycota	Cryptococcus neoformans var. grubii H99	RAD51	repair	AFR98404.1	CP003831.1	527878	529784
Basidiomycota	Cryptococcus neoformans var. grubii H99	FANCV	repair	AFR98611.2	CP003832.1	322058	323199
Basidiomycota	Rhizoctonia solani	FANCV	repair	QRW18480.1	CP059660.1	3099904	3100673
Basidiomycota	Rhizoctonia solani	RAD51	repair	QRW18941.1	CP059661.1	1107227	1108629
Basidiomycota	Rhizoctonia solani	BRCA2	repair	QRW22267.1	CP059665.1	1308983	1314059
Basidiomycota	Rhizoctonia solani	FANCU	repair	QRW24265.1	CP059668.1	1805954	1807211
Basidiomycota	Rhizoctonia solani	FANCV	repair	QRW24807.1	CP059669.1	1489343	1490494	213693
Basidiomycota	Rhizoctonia solani	RAD51	repair	QRW24868.1	CP059669.1	1704187	1706011
Basidiomycota	Rhizoctonia solani	FANCU	repair	QRW25003.1	CP059670.1	283787	285046
Basidiomycota	Puccinia graminis f. sp. tritici CRL 75-36-700-3	BRCA2	repair	EHS62527.1	DS178262.1	2860915	2865550
Basidiomycota	Puccinia graminis f. sp. tritici CRL 75-36-700-3	FANCV	repair	EFP75114.2	DS178263.1	1406325	1407847
Basidiomycota	Puccinia graminis f. sp. tritici CRL 75-36-700-3	FANCV	repair	EFP77287.2	DS178267.1	1087026	1088148
Basidiomycota	Puccinia graminis f. sp. tritici CRL 75-36-700-3	RAD51	repair	EFP88202.1	DS178312.1	178679	180062
Basidiomycota	Puccinia graminis f. sp. tritici CRL 75-36-700-3	RAD51	repair	EFP89931.1	DS178327.1	157120	158385
Basidiomycota	Postia placenta Mad-698-R	BRCA2	repair	EED85186.1	EQ966240.1	104489	107899
Basidiomycota	Postia placenta Mad-698-R	FANCU	repair	EED82378.1	EQ966288.1	237450	238774
Basidiomycota	Postia placenta Mad-698-R	FANCU	repair	EED80433.1	EQ966343.1	86927	88251
Basidiomycota	Postia placenta Mad-698-R	BRCA2	repair	EED79697.1	EQ966370.1	46099	49502
Basidiomycota	Postia placenta Mad-698-R	FANCV	repair	EED79114.1	EQ966398.1	48591	49809
Basidiomycota	Melampsora larici-populina 98AG31	BRCA2	repair	EGG11618.1	GL883092.1	2452129	2456189
Basidiomycota	Melampsora larici-populina 98AG31	FANCV	repair	EGG05869.1	GL883111.1	806669	808264
Basidiomycota	Melampsora larici-populina 98AG31	FANCV	repair	EGF98905.1	GL883167.1	282780	282859
Basidiomycota	Serpula lacrymans var, lacrymans S7,9	BRCA2	repair	EGO30985.1	GL945428.1	4914300	4916141	510305
Basidiomycota	Serpula lacrymans var, lacrymans S7,9	FANCV	repair	EGO31180.1	GL945428.1	5426446	5427574
Basidiomycota	Serpula lacrymans var, lacrymans S7,9	FANCU	repair	EGO20492.1	GL945440.1	166580	167526
Basidiomycota	Dacryopinax primogenitus	BRCA2	repair	EJU02787.1	JH795861.1	835638	838875
Basidiomycota	Dacryopinax primogenitus	FANCV	repair	EJU00496.1	JH795866.1	17350	18140
Basidiomycota	Dacryopinax primogenitus	FANCV	repair	EJT99924.1	JH795868.1	400118	401030
Basidiomycota	Tilletiaria anomala UBC 951	FANCV	repair	KDN51362.1	JMSN01000017.1	209198	210631
Basidiomycota	Tilletiaria anomala UBC 951	FANCV	repair	KDN44518.1	JMSN01000051.1	63301	64202
Basidiomycota	Tilletiaria anomala UBC 951	BRCA2	repair	KDN43004.1	JMSN01000065.1	69989	71556
Basidiomycota	Tilletiaria anomala UBC 951	RAD51	repair	KDN36294.1	JMSN01000174.1	18870	19746
Basidiomycota	Wallemia ichthyophaga EXF-994	FANCV	repair	EOR01647.1	KE007229.1	123268	123891
Basidiomycota	Wallemia ichthyophaga EXF-994	FANCV	repair	EOR01111.1	KE007231.1	110688	111548	65768
Basidiomycota	Wallemia ichthyophaga EXF-994	RAD51	repair	EOR01152.1	KE007231.1	177316	178675
Basidiomycota	Wallemia ichthyophaga EXF-994	RAD51	repair	EOQ99772.1	KE007239.1	231910	233062
Basidiomycota	Wallemia ichthyophaga EXF-994	BRCA2	repair	EOQ99450.1	KE007241.1	94130	98117
Basidiomycota	Mixia osmundae IAM 14324	FANCV	repair	KEI40091.1	KL411545.1	590487	591727
Basidiomycota	Mixia osmundae IAM 14324	BRCA2	repair	KEI39015.1	KL411547.1	793028	796012
Basidiomycota	Ramaria rubella	FANCU	repair	KAF8591892.1	MU134296.1	265815	267088
Basidiomycota	Ramaria rubella	FANCV	repair	KAF8587313.1	MU134337.1	157960	158802
Basidiomycota	Ramaria rubella	FANCV	repair	KAF8585840.1	MU134356.1	99579	100514
Basidiomycota	Ramaria rubella	BRCA2	repair	KAF8585115.1	MU134367.1	240053	241744
Basidiomycota	Puccinia graminis f. sp. tritici CRL 75-36-700-3	MHF1	activation	EFP74157.1	DS178262.1	567990	577943	506424
Basidiomycota	Puccinia graminis f. sp. tritici CRL 75-36-700-3	XPF	endonuclease	EHS62509.1	DS178262.1	71519	72634
Basidiomycota	Puccinia graminis f. sp. tritici CRL 75-36-700-3	MUS81	endonuclease	EFP74928.2	DS178263.1	310198	314880
Basidiomycota	Puccinia graminis f. sp. tritici CRL 75-36-700-3	FANCJ	core	EFP75463.2	DS178264.1	285937	290363
Basidiomycota	Puccinia graminis f. sp. tritici CRL 75-36-700-3	FAN1	endonuclease	EHS64085.1	DS178266.1	190388	195181	231106
Basidiomycota	Puccinia graminis f. sp. tritici CRL 75-36-700-3	MUS81	endonuclease	EHS64084.1	DS178266.1	426287	427385	209670
Basidiomycota	Puccinia graminis f. sp. tritici CRL 75-36-700-3	UBE2T	ubiquitination	EFP76818.2	DS178266.1	637055	637984
Basidiomycota	Puccinia graminis f. sp. tritici CRL 75-36-700-3	REV3	repair	EFP77731.2	DS178268.1	842686	846430
Basidiomycota	Puccinia graminis f. sp. tritici CRL 75-36-700-3	XPF	endonuclease	EFP79010.2	DS178271.1	155021	158231
Basidiomycota	Puccinia graminis f. sp. tritici CRL 75-36-700-3	MUS81	endonuclease	EFP81072.2	DS178277.1	1094349	1101613
Basidiomycota	Puccinia graminis f. sp. tritici CRL 75-36-700-3	REV3	repair	EFP82360.2	DS178282.1	161312	167260
Basidiomycota	Puccinia graminis f. sp. tritici CRL 75-36-700-3	SLX1	endonuclease	EFP85032.2	DS178293.1	548212	552851	341112
Basidiomycota	Puccinia graminis f. sp. tritici CRL 75-36-700-3	UBE2T	ubiquitination	EFP85176.1	DS178293.1	211739	213448
Basidiomycota	Puccinia graminis f. sp. tritici CRL 75-36-700-3	REV3	repair	EFP85922.2	DS178297.1	1067358	1068926
Basidiomycota	Puccinia graminis f. sp. tritici CRL 75-36-700-3	ATR	ubiquitination	EFP86122.1	DS178298.1	788635	789457
Basidiomycota	Puccinia graminis f. sp. tritici CRL 75-36-700-3	ERCC1	endonuclease	EFP86196.1	DS178299.1	225424	228083
Basidiomycota	Puccinia graminis f. sp. tritici CRL 75-36-700-3	UBP1	deubiquitination	EFP91360.2	DS178345.1	95802	99732
Basidiomycota	Puccinia graminis f. sp. tritici CRL 75-36-700-3	UBP1	deubiquitination	EHS64851.1	DS178355.1	1388093	1388615
Basidiomycota	Puccinia graminis f. sp. tritici CRL 75-36-700-3	FANCM	core	EFP92023.2	DS178356.1	2143336	2147720
Blastocladiomycota	Allomyces macrogynus ATCC 38327	UBE2T	ubiquitination	KNE54736.1	GG745328.1	2164662	2165427
Blastocladiomycota	Allomyces macrogynus ATCC 38327	EME1	endonuclease	KNE55588.1	GG745329.1	1323572	1325890	461468
Blastocladiomycota	Allomyces macrogynus ATCC 38327	FANCI	ID	KNE55440.1	GG745329.1	864422	869228	463425
Blastocladiomycota	Allomyces macrogynus ATCC 38327	FANCL	core	KNE55593.1	GG745329.1	1332653	1333768	573124
Blastocladiomycota	Allomyces macrogynus ATCC 38327	FANCM	core	KNE55793.1	GG745329.1	1906892	1907184	1852
Blastocladiomycota	Allomyces macrogynus ATCC 38327	SLX4	endonuclease	KNE55792.1	GG745329.1	1905332	1906537	2801
Blastocladiomycota	Allomyces macrogynus ATCC 38327	SLX4	endonuclease	KNE55791.1	GG745329.1	1903736	1904381
Blastocladiomycota	Allomyces macrogynus ATCC 38327	ATR	ubiquitination	KNE56447.1	GG745330.1	1190413	1197108	6989
Blastocladiomycota	Allomyces macrogynus ATCC 38327	ATR	ubiquitination	KNE56448.1	GG745330.1	1190119	1197108	914921
Blastocladiomycota	Allomyces macrogynus ATCC 38327	FANCJ	core	KNE56807.1	GG745330.1	2112029	2113976	22441
Blastocladiomycota	Allomyces macrogynus ATCC 38327	MUS81	endonuclease	KNE56802.1	GG745330.1	2091535	2094957	1407387
Blastocladiomycota	Allomyces macrogynus ATCC 38327	UBE2T	ubiquitination	KNE56249.1	GG745330.1	687570	688701	351512
Blastocladiomycota	Allomyces macrogynus ATCC 38327	UBE2T	ubiquitination	KNE56384.1	GG745330.1	1040213	1040954
Blastocladiomycota	Allomyces macrogynus ATCC 38327	FANCJ	core	KNE57240.1	GG745331.1	1097090	1100886	562017
Blastocladiomycota	Allomyces macrogynus ATCC 38327	UBE2T	ubiquitination	KNE57014.1	GG745331.1	538869	539779
Blastocladiomycota	Allomyces macrogynus ATCC 38327	ERCC1	endonuclease	KNE58248.1	GG745332.1	1584539	1585871	1543
Blastocladiomycota	Allomyces macrogynus ATCC 38327	ERCC1	endonuclease	KNE58249.1	GG745332.1	1584328	1585871	2208
Blastocladiomycota	Allomyces macrogynus ATCC 38327	ERCC1	endonuclease	KNE58251.1	GG745332.1	1588079	1588376
Blastocladiomycota	Allomyces macrogynus ATCC 38327	FAN1	endonuclease	KNE58938.1	GG745333.1	1760903	1762205	1459923
Blastocladiomycota	Allomyces macrogynus ATCC 38327	FANCL	core	KNE58402.1	GG745333.1	302282	305719	575774
Blastocladiomycota	Allomyces macrogynus ATCC 38327	FANCM	core	KNE58598.1	GG745333.1	881493	886649	7390
Blastocladiomycota	Allomyces macrogynus ATCC 38327	SLX4	endonuclease	KNE58596.1	GG745333.1	879259	881081	2212
Blastocladiomycota	Allomyces macrogynus ATCC 38327	SLX4	endonuclease	KNE58597.1	GG745333.1	878869	881081	403372
Blastocladiomycota	Allomyces macrogynus ATCC 38327	UBE2T	ubiquitination	KNE58752.1	GG745333.1	1284453	1285268
Blastocladiomycota	Allomyces macrogynus ATCC 38327	FANCI	ID	KNE60097.1	GG745335.1	1240610	1243247	26
Blastocladiomycota	Allomyces macrogynus ATCC 38327	FANCI	ID	KNE60098.1	GG745335.1	1243273	1245184
Blastocladiomycota	Allomyces macrogynus ATCC 38327	MHF2	activation	KNE60531.1	GG745336.1	862874	863432
Blastocladiomycota	Allomyces macrogynus ATCC 38327	UBP1	deubiquitination	KNE62156.1	GG745339.1	999045	1001158
Blastocladiomycota	Allomyces macrogynus ATCC 38327	FANCD2	ID	KNE62556.1	GG745340.1	758648	759491	2306
Blastocladiomycota	Allomyces macrogynus ATCC 38327	FANCD2	ID	KNE62557.1	GG745340.1	761797	764895	211919
Blastocladiomycota	Allomyces macrogynus ATCC 38327	MHF1	activation	KNE62640.1	GG745340.1	976814	977820	947
Blastocladiomycota	Allomyces macrogynus ATCC 38327	MHF1	activation	KNE62641.1	GG745340.1	976873	977820	39229
Blastocladiomycota	Allomyces macrogynus ATCC 38327	UBE2T	ubiquitination	KNE62624.1	GG745340.1	938591	939620	414260
Blastocladiomycota	Allomyces macrogynus ATCC 38327	XPF	endonuclease	KNE62471.1	GG745340.1	525360	528554
Blastocladiomycota	Allomyces macrogynus ATCC 38327	UBP1	deubiquitination	KNE63139.1	GG745341.1	973205	975619
Blastocladiomycota	Allomyces macrogynus ATCC 38327	FANCD2	ID	KNE65757.1	GG745348.1	576701	581527	247611
Blastocladiomycota	Allomyces macrogynus ATCC 38327	MHF1	activation	KNE65671.1	GG745348.1	333916	334939	40740
Blastocladiomycota	Allomyces macrogynus ATCC 38327	UBE2T	ubiquitination	KNE65686.1	GG745348.1	375679	376713	452266
Blastocladiomycota	Allomyces macrogynus ATCC 38327	XPF	endonuclease	KNE65850.1	GG745348.1	828979	832223
Blastocladiomycota	Allomyces macrogynus ATCC 38327	FANCJ	core	KNE65964.1	GG745349.1	100923	101384	24513
Blastocladiomycota	Allomyces macrogynus ATCC 38327	FANCJ	core	KNE65972.1	GG745349.1	125897	129573
Blastocladiomycota	Allomyces macrogynus ATCC 38327	REV3	repair	KNE67086.1	GG745352.1	175264	179947
Blastocladiomycota	Allomyces macrogynus ATCC 38327	ERCC1	endonuclease	KNE67375.1	GG745353.1	177659	178624
Blastocladiomycota	Allomyces macrogynus ATCC 38327	REV3	repair	KNE67997.1	GG745355.1	238615	243380
Blastocladiomycota	Allomyces macrogynus ATCC 38327	FANCO	core	KNE68750.1	GG745358.1	168272	169410	52500
Blastocladiomycota	Allomyces macrogynus ATCC 38327	REV3	repair	KNE68733.1	GG745358.1	116910	120811	387786
Blastocladiomycota	Allomyces macrogynus ATCC 38327	REV3	repair	KNE68861.1	GG745358.1	508597	512238
Blastocladiomycota	Allomyces macrogynus ATCC 38327	FANCO	core	KNE69262.1	GG745360.1	208068	209748	63175
Blastocladiomycota	Allomyces macrogynus ATCC 38327	REV3	repair	KNE69242.1	GG745360.1	146573	152274	360534
Blastocladiomycota	Allomyces macrogynus ATCC 38327	REV3	repair	KNE69391.1	GG745360.1	512808	515395
Blastocladiomycota	Allomyces macrogynus ATCC 38327	SLX1	endonuclease	KNE70914.1	GG745368.1	470609	472385
Blastocladiomycota	Allomyces macrogynus ATCC 38327	FAN1	endonuclease	KNE71579.1	GG745373.1	35872	38606
Blastocladiomycota	Allomyces macrogynus ATCC 38327	FANCJ	core	KNE73400.1	GG745403.1	14956	16320
Blastocladiomycota	Catenaria anguillulae PL171	ERCC1	endonuclease	ORZ41703.1	MCFL01000001.1	1240566	1242041
Blastocladiomycota	Catenaria anguillulae PL171	REV3	repair	ORZ39935.1	MCFL01000004.1	585792	589551
Blastocladiomycota	Catenaria anguillulae PL171	FANCJ	core	ORZ39452.1	MCFL01000005.1	392787	395924	97524
Blastocladiomycota	Catenaria anguillulae PL171	MUS81	endonuclease	ORZ39416.1	MCFL01000005.1	298400	300048	82316
Blastocladiomycota	Catenaria anguillulae PL171	SLX4	endonuclease	ORZ39386.1	MCFL01000005.1	217732	219776
Blastocladiomycota	Catenaria anguillulae PL171	MHF2	activation	ORZ38204.1	MCFL01000009.1	132690	133182
Blastocladiomycota	Catenaria anguillulae PL171	ATR	ubiquitination	ORZ38038.1	MCFL01000010.1	344514	350805
Blastocladiomycota	Catenaria anguillulae PL171	XPF	endonuclease	ORZ36503.1	MCFL01000016.1	53098	56448
Blastocladiomycota	Catenaria anguillulae PL171	REV3	repair	ORZ34703.1	MCFL01000026.1	79170	83390
Blastocladiomycota	Catenaria anguillulae PL171	REV3	repair	ORZ34448.1	MCFL01000028.1	138370	140948
Blastocladiomycota	Catenaria anguillulae PL171	FANCM	core	ORZ33960.1	MCFL01000032.1	212777	212894
Blastocladiomycota	Catenaria anguillulae PL171	FANCJ	core	ORZ33420.1	MCFL01000036.1	211916	216165
Blastocladiomycota	Catenaria anguillulae PL171	UBP1	deubiquitination	ORZ32375.1	MCFL01000047.1	52147	54399
Blastocladiomycota	Catenaria anguillulae PL171	FANCL	core	ORZ31903.1	MCFL01000053.1	32441	33670
Blastocladiomycota	Catenaria anguillulae PL171	FAN1	endonuclease	ORZ31832.1	MCFL01000054.1	39697	42204
Blastocladiomycota	Catenaria anguillulae PL171	MHF1	activation	ORZ30379.1	MCFL01000086.1	30697	31631
Blastocladiomycota	Catenaria anguillulae PL171	UBE2T	ubiquitination	ORZ30136.1	MCFL01000100.1	50932	52180
Blastocladiomycota	Catenaria anguillulae PL171	SLX1	endonuclease	ORZ29526.1	MCFL01000162.1	39474	39899
Blastocladiomycota	Catenaria anguillulae PL171	REV3	repair	ORZ05113.1	MCFL01000500.1	556	565
Blastocladiomycota	Allomyces macrogynus ATCC 38327	BRCA2	repair	KNE55806.1	GG745329.1	1932496	1934385
Blastocladiomycota	Allomyces macrogynus ATCC 38327	FANCW	repair	KNE56303.1	GG745330.1	820778	823113
Blastocladiomycota	Allomyces macrogynus ATCC 38327	RAD51	repair	KNE58002.1	GG745332.1	945625	947010
Blastocladiomycota	Allomyces macrogynus ATCC 38327	BRCA2	repair	KNE58608.1	GG745333.1	909078	914492
Blastocladiomycota	Allomyces macrogynus ATCC 38327	RAD51	repair	KNE59184.1	GG745334.1	581257	582222	1236964
Blastocladiomycota	Allomyces macrogynus ATCC 38327	RAD51	repair	KNE59636.1	GG745334.1	1819186	1820315
Blastocladiomycota	Allomyces macrogynus ATCC 38327	RAD51	repair	KNE61320.1	GG745337.1	1349431	1350815
Blastocladiomycota	Catenaria anguillulae PL171	RAD51	repair	ORZ41133.1	MCFL01000002.1	1211959	1213092
Blastocladiomycota	Catenaria anguillulae PL171	BRCA2	repair	ORZ39398.1	MCFL01000005.1	248602	249414
Blastocladiomycota	Catenaria anguillulae PL171	FANCV	repair	ORZ31551.1	MCFL01000058.1	35771	36550
Blastocladiomycota	Catenaria anguillulae PL171	RAD51	repair	ORZ31519.1	MCFL01000059.1	140165	141298
Blastocladiomycota	Catenaria anguillulae PL171	FANCW	repair	ORZ29884.1	MCFL01000122.1	27613	29499
Blastocladiomycota	Catenaria anguillulae PL171	FANCV	repair	ORZ29190.1	MCFL01000305.1	5784	6896
Chytridiomycota	Batrachochytrium dendrobatidis JAM81	ATR	ubiquitination	EGF84391.1	GL882879.1	3785885	3789871	900456
Chytridiomycota	Batrachochytrium dendrobatidis JAM81	FANCM	core	EGF84245.1	GL882879.1	2889415	2891379	1088930
Chytridiomycota	Batrachochytrium dendrobatidis JAM81	REV3	repair	EGF84424.1	GL882879.1	3980309	3990495	2593906
Chytridiomycota	Batrachochytrium dendrobatidis JAM81	UBE2T	ubiquitination	EGF83156.1	GL882879.1	1396589	1397281
Chytridiomycota	Batrachochytrium dendrobatidis JAM81	FANCD2	ID	EGF82370.1	GL882880.1	576885	584456	1001933
Chytridiomycota	Batrachochytrium dendrobatidis JAM81	UBP1	deubiquitination	EGF82876.1	GL882880.1	1586389	1589061
Chytridiomycota	Batrachochytrium dendrobatidis JAM81	EME1	endonuclease	EGF82095.1	GL882881.1	612231	614733
Chytridiomycota	Batrachochytrium dendrobatidis JAM81	SLX1	endonuclease	EGF81182.1	GL882882.1	605305	606953	410070
Chytridiomycota	Batrachochytrium dendrobatidis JAM81	UBE2T	ubiquitination	EGF81110.1	GL882882.1	196883	198185
Chytridiomycota	Batrachochytrium dendrobatidis JAM81	FANCJ	core	EGF80098.1	GL882884.1	275832	278652	431899
Chytridiomycota	Batrachochytrium dendrobatidis JAM81	MHF1	activation	EGF80430.1	GL882884.1	710551	711282	633862
Chytridiomycota	Batrachochytrium dendrobatidis JAM81	REV3	repair	EGF80322.1	GL882884.1	77420	82392
Chytridiomycota	Batrachochytrium dendrobatidis JAM81	FANCI	ID	EGF79704.1	GL882885.1	569888	573754	137
Chytridiomycota	Batrachochytrium dendrobatidis JAM81	FANCI	ID	EGF79705.1	GL882885.1	573891	575478
Chytridiomycota	Batrachochytrium dendrobatidis JAM81	ERCC1	endonuclease	EGF78952.1	GL882887.1	1003007	1004012
Chytridiomycota	Batrachochytrium dendrobatidis JAM81	UBE2T	ubiquitination	EGF78492.1	GL882888.1	428124	428557
Chytridiomycota	Batrachochytrium dendrobatidis JAM81	FAN1	endonuclease	EGF78296.1	GL882889.1	385868	388167	9529
Chytridiomycota	Batrachochytrium dendrobatidis JAM81	FANCL	core	EGF78132.1	GL882889.1	378638	379832
Chytridiomycota	Batrachochytrium dendrobatidis JAM81	MUS81	endonuclease	EGF76586.1	GL882896.1	243253	246153
Chytridiomycota	Batrachochytrium dendrobatidis JAM81	UBE2T	ubiquitination	EGF76425.1	GL882897.1	189120	190328
Chytridiomycota	Batrachochytrium dendrobatidis JAM81	XPF	endonuclease	EGF76253.1	GL882898.1	23741	27234
Chytridiomycota	Spizellomyces punctatus DAOM BR117	EME1	endonuclease	KND04284.1	KQ257450.1	45420	48471	981432
Chytridiomycota	Spizellomyces punctatus DAOM BR117	REV3	repair	KND04672.1	KQ257450.1	1029903	1034051	4653
Chytridiomycota	Spizellomyces punctatus DAOM BR117	REV3	repair	KND04673.1	KQ257450.1	1029398	1034051
Chytridiomycota	Spizellomyces punctatus DAOM BR117	FAN1	endonuclease	KND04064.1	KQ257451.1	1645774	1647642	2628
Chytridiomycota	Spizellomyces punctatus DAOM BR117	FAN1	endonuclease	KND04065.1	KQ257451.1	1645014	1647642	1062195
Chytridiomycota	Spizellomyces punctatus DAOM BR117	MHF1	activation	KND03612.1	KQ257451.1	585447	586134	365675
Chytridiomycota	Spizellomyces punctatus DAOM BR117	SLX1	endonuclease	KND03795.1	KQ257451.1	951809	953807
Chytridiomycota	Spizellomyces punctatus DAOM BR117	DPOLN	repair	KND02903.1	KQ257452.1	788587	795631	200578
Chytridiomycota	Spizellomyces punctatus DAOM BR117	MUS81	endonuclease	KND02828.1	KQ257452.1	595053	596221
Chytridiomycota	Spizellomyces punctatus DAOM BR117	ATR	ubiquitination	KND02053.1	KQ257453.1	334134	343812	35515
Chytridiomycota	Spizellomyces punctatus DAOM BR117	REV3	repair	KND02063.1	KQ257453.1	379327	383386	556607
Chytridiomycota	Spizellomyces punctatus DAOM BR117	SLX4	endonuclease	KND02277.1	KQ257453.1	939993	943698
Chytridiomycota	Spizellomyces punctatus DAOM BR117	ERCC1	endonuclease	KND01765.1	KQ257454.1	1247145	1248561	1416
Chytridiomycota	Spizellomyces punctatus DAOM BR117	ERCC1	endonuclease	KND01766.1	KQ257454.1	1247145	1248561
Chytridiomycota	Spizellomyces punctatus DAOM BR117	REV3	repair	KND01058.1	KQ257455.1	1087040	1091807
Chytridiomycota	Spizellomyces punctatus DAOM BR117	FANCO	core	KND00383.1	KQ257456.1	1027994	1029536
Chytridiomycota	Spizellomyces punctatus DAOM BR117	ATR	ubiquitination	KNC99195.1	KQ257458.1	210729	220823
Chytridiomycota	Spizellomyces punctatus DAOM BR117	UBE2T	ubiquitination	KNC99019.1	KQ257459.1	776704	777609
Chytridiomycota	Spizellomyces punctatus DAOM BR117	UBE2T	ubiquitination	KNC98207.1	KQ257461.1	601932	602964	177375
Chytridiomycota	Spizellomyces punctatus DAOM BR117	UBP1	deubiquitination	KNC98267.1	KQ257461.1	780339	783887
Chytridiomycota	Spizellomyces punctatus DAOM BR117	UBE2T	ubiquitination	KNC97906.1	KQ257462.1	488185	489116
Chytridiomycota	Spizellomyces punctatus DAOM BR117	XPF	endonuclease	KNC97326.1	KQ257464.1	164301	168392
Chytridiomycota	Spizellomyces punctatus DAOM BR117	REV3	repair	KNC96642.1	KQ257467.1	51854	60251
Chytridiomycota	Spizellomyces punctatus DAOM BR117	FANCM	core	KNC96281.1	KQ257470.1	278474	284840	6366
Chytridiomycota	Spizellomyces punctatus DAOM BR117	XPF	endonuclease	KNC96281.1	KQ257470.1	278474	284840
Chytridiomycota	Spizellomyces punctatus DAOM BR117	FANCJ	core	KNC95958.1	KQ257472.1	48952	53075
Chytridiomycota	Gonapodya prolifera JEL478	REV3	repair	KXS22075.1	KQ965731.1	191821	197807	318967
Chytridiomycota	Gonapodya prolifera JEL478	REV3	repair	KXS22182.1	KQ965731.1	516774	520243	57
Chytridiomycota	Gonapodya prolifera JEL478	REV3	repair	KXS22183.1	KQ965731.1	520300	524386	609941
Chytridiomycota	Gonapodya prolifera JEL478	UBE2T	ubiquitination	KXS22423.1	KQ965731.1	1134327	1135553
Chytridiomycota	Gonapodya prolifera JEL478	FANCL	core	KXS21705.1	KQ965732.1	639774	641500
Chytridiomycota	Gonapodya prolifera JEL478	ATR	ubiquitination	KXS21067.1	KQ965733.1	19969	24950
Chytridiomycota	Gonapodya prolifera JEL478	UBE2T	ubiquitination	KXS20353.1	KQ965735.1	25245	26758
Chytridiomycota	Gonapodya prolifera JEL478	FANCM	core	KXS20023.1	KQ965736.1	111900	113908	56982
Chytridiomycota	Gonapodya prolifera JEL478	FANCO	core	KXS20047.1	KQ965736.1	170890	172476	140635
Chytridiomycota	Gonapodya prolifera JEL478	REV3	repair	KXS19990.1	KQ965736.1	31841	36662
Chytridiomycota	Gonapodya prolifera JEL478	MHF2	activation	KXS18439.1	KQ965742.1	330835	331433
Chytridiomycota	Gonapodya prolifera JEL478	ERCC1	endonuclease	KXS18281.1	KQ965743.1	533442	534445
Chytridiomycota	Gonapodya prolifera JEL478	FANCD2	ID	KXS17734.1	KQ965745.1	211790	218293	31768
Chytridiomycota	Gonapodya prolifera JEL478	SLX1	endonuclease	KXS17726.1	KQ965745.1	186525	187127
Chytridiomycota	Gonapodya prolifera JEL478	FANCJ	core	KXS17118.1	KQ965748.1	79383	80836
Chytridiomycota	Gonapodya prolifera JEL478	XPF	endonuclease	KXS17050.1	KQ965749.1	408425	408881	2307
Chytridiomycota	Gonapodya prolifera JEL478	XPF	endonuclease	KXS17053.1	KQ965749.1	411188	411784	34
Chytridiomycota	Gonapodya prolifera JEL478	XPF	endonuclease	KXS17054.1	KQ965749.1	411818	412222
Chytridiomycota	Gonapodya prolifera JEL478	DPOLN	repair	KXS16810.1	KQ965750.1	212642	220206	129389
Chytridiomycota	Gonapodya prolifera JEL478	REV3	repair	KXS16767.1	KQ965750.1	90817	95399
Chytridiomycota	Gonapodya prolifera JEL478	FAN1	endonuclease	KXS16034.1	KQ965758.1	317115	317614	299
Chytridiomycota	Gonapodya prolifera JEL478	FAN1	endonuclease	KXS16035.1	KQ965758.1	317913	320584
Chytridiomycota	Gonapodya prolifera JEL478	UBE2T	ubiquitination	KXS15141.1	KQ965764.1	242913	243779
Chytridiomycota	Gonapodya prolifera JEL478	SLX4	endonuclease	KXS13898.1	KQ965773.1	234951	236571	1620
Chytridiomycota	Gonapodya prolifera JEL478	SLX4	endonuclease	KXS13898.1	KQ965773.1	234951	236571
Chytridiomycota	Gonapodya prolifera JEL478	FANCJ	core	KXS13688.1	KQ965776.1	311360	314909
Chytridiomycota	Gonapodya prolifera JEL478	MHF1	activation	KXS12335.1	KQ965789.1	216721	217421
Chytridiomycota	Gonapodya prolifera JEL478	EME1	endonuclease	KXS11888.1	KQ965794.1	54376	56519
Chytridiomycota	Gonapodya prolifera JEL478	FANCI	ID	KXS10830.1	KQ965814.1	214772	220765
Chytridiomycota	Gonapodya prolifera JEL478	MUS81	endonuclease	KXS10082.1	KQ965838.1	72142	77044	85358
Chytridiomycota	Gonapodya prolifera JEL478	UBE2T	ubiquitination	KXS10119.1	KQ965838.1	162402	163554
Chytridiomycota	Blyttiomyces helicus	REV3	repair	RKO94841.1	KZ993809.1	6821	7077
Chytridiomycota	Blyttiomyces helicus	MUS81	endonuclease	RKO94516.1	KZ993876.1	14339	15515
Chytridiomycota	Blyttiomyces helicus	XPF	endonuclease	RKO94222.1	KZ993966.1	19541	19729
Chytridiomycota	Blyttiomyces helicus	REV3	repair	RKO94213.1	KZ993970.1	11536	20642
Chytridiomycota	Blyttiomyces helicus	REV3	repair	RKO93814.1	KZ994108.1	4258	9839
Chytridiomycota	Blyttiomyces helicus	FANCD2	ID	RKO93488.1	KZ994223.1	11475	14100
Chytridiomycota	Blyttiomyces helicus	SLX1	endonuclease	RKO93358.1	KZ994272.1	6435	7036
Chytridiomycota	Blyttiomyces helicus	REV3	repair	RKO93007.1	KZ994411.1	7378	10218
Chytridiomycota	Blyttiomyces helicus	FANCM	core	RKO92847.1	KZ994475.1	10012	10272
Chytridiomycota	Blyttiomyces helicus	MUS81	endonuclease	RKO92748.1	KZ994511.1	5675	9167
Chytridiomycota	Blyttiomyces helicus	SLX4	endonuclease	RKO92700.1	KZ994531.1	8844	9624
Chytridiomycota	Blyttiomyces helicus	UBE2T	ubiquitination	RKO91534.1	KZ995023.1	4147	5648
Chytridiomycota	Blyttiomyces helicus	UBE2T	ubiquitination	RKO90483.1	KZ995533.1	5039	6227
Chytridiomycota	Blyttiomyces helicus	FANCI	ID	RKO89266.1	KZ996194.1	118	2745
Chytridiomycota	Blyttiomyces helicus	FANCJ	core	RKO89259.1	KZ996197.1	114	2600
Chytridiomycota	Blyttiomyces helicus	FANCI	ID	RKO88610.1	KZ996602.1	3981	5224
Chytridiomycota	Blyttiomyces helicus	FANCL	core	RKO88049.1	KZ996975.1	4189	4835
Chytridiomycota	Blyttiomyces helicus	FANCM	core	RKO87912.1	KZ997074.1	22	2594
Chytridiomycota	Blyttiomyces helicus	FANCD2	ID	RKO85638.1	KZ998891.1	129	3075
Chytridiomycota	Blyttiomyces helicus	FANCJ	core	RKO85320.1	KZ999193.1	91	2714
Chytridiomycota	Blyttiomyces helicus	DPOLN	repair	RKO84801.1	KZ999721.1	33	2225
Chytridiomycota	Blyttiomyces helicus	FAN1	endonuclease	RKO84673.1	KZ999860.1	102	185
Chytridiomycota	Rhizoclosmatium globosum	XPF	endonuclease	ORY53589.1	MCGO01000001.1	364772	368320
Chytridiomycota	Rhizoclosmatium globosum	FAN1	endonuclease	ORY52408.1	MCGO01000003.1	267400	269626
Chytridiomycota	Rhizoclosmatium globosum	ATR	ubiquitination	ORY51967.1	MCGO01000004.1	553053	559611	313602
Chytridiomycota	Rhizoclosmatium globosum	FANCI	ID	ORY51858.1	MCGO01000004.1	246009	250626	632778
Chytridiomycota	Rhizoclosmatium globosum	FANCM	core	ORY52110.1	MCGO01000004.1	883404	889377	243681
Chytridiomycota	Rhizoclosmatium globosum	SLX4	endonuclease	ORY52012.1	MCGO01000004.1	645696	648257	235147
Chytridiomycota	Rhizoclosmatium globosum	XPF	endonuclease	ORY52110.1	MCGO01000004.1	883404	889377
Chytridiomycota	Rhizoclosmatium globosum	MHF1	activation	ORY51605.1	MCGO01000005.1	710881	711330	458046
Chytridiomycota	Rhizoclosmatium globosum	MHF2	activation	ORY51358.1	MCGO01000005.1	253284	253701
Chytridiomycota	Rhizoclosmatium globosum	REV3	repair	ORY50267.1	MCGO01000007.1	124172	128163
Chytridiomycota	Rhizoclosmatium globosum	UBE2T	ubiquitination	ORY49605.1	MCGO01000009.1	686218	687243
Chytridiomycota	Rhizoclosmatium globosum	UBE2T	ubiquitination	ORY48258.1	MCGO01000012.1	518356	519147
Chytridiomycota	Rhizoclosmatium globosum	SLX1	endonuclease	ORY47709.1	MCGO01000013.1	229668	230596
Chytridiomycota	Rhizoclosmatium globosum	ERCC1	endonuclease	ORY46500.1	MCGO01000016.1	391523	392401	128522
Chytridiomycota	Rhizoclosmatium globosum	REV3	repair	ORY46572.1	MCGO01000016.1	520923	522049	2750
Chytridiomycota	Rhizoclosmatium globosum	REV3	repair	ORY46574.1	MCGO01000016.1	524799	527841
Chytridiomycota	Rhizoclosmatium globosum	ATR	ubiquitination	ORY44473.1	MCGO01000022.1	393080	396109
Chytridiomycota	Rhizoclosmatium globosum	MUS81	endonuclease	ORY42827.1	MCGO01000027.1	286261	288495
Chytridiomycota	Rhizoclosmatium globosum	FANCD2	ID	ORY40978.1	MCGO01000033.1	171603	177859
Chytridiomycota	Rhizoclosmatium globosum	FANCL	core	ORY40408.1	MCGO01000035.1	152301	152934
Chytridiomycota	Rhizoclosmatium globosum	FANCJ	core	ORY32485.1	MCGO01000071.1	192666	195628
Chytridiomycota	Rhizoclosmatium globosum	UBE2T	ubiquitination	ORY31521.1	MCGO01000076.1	63584	64688
Chytridiomycota	Rhizoclosmatium globosum	UBE2T	ubiquitination	ORY29886.1	MCGO01000085.1	58926	59497
Chytridiomycota	Rhizoclosmatium globosum	REV3	repair	ORY28383.1	MCGO01000095.1	38923	43144
Chytridiomycota	Rhizoclosmatium globosum	FANCJ	core	ORY24846.1	MCGO01000137.1	5579	8534
Chytridiomycota	Rhizoclosmatium globosum	REV3	repair	ORY22054.1	MCGO01000187.1	29755	33738
Chytridiomycota	Blyttiomyces helicus	DPOLN	repair	RKO83809.1	ML000811.1	43	182
Chytridiomycota	Blyttiomyces helicus	FANCI	ID	RKO82875.1	ML001968.1	66	202
Chytridiomycota	Caulochytrium protostelioides	SLX1	endonuclease	RKP02590.1	ML014139.1	14516	16048
Chytridiomycota	Caulochytrium protostelioides	UBE2T	ubiquitination	RKP02052.1	ML014153.1	48328	48663
Chytridiomycota	Caulochytrium protostelioides	FANCJ	core	RKP01865.1	ML014159.1	113013	113474
Chytridiomycota	Caulochytrium protostelioides	REV3	repair	RKP01383.1	ML014174.1	37384	40968
Chytridiomycota	Caulochytrium protostelioides	XPF	endonuclease	RKP00956.1	ML014191.1	47218	50586
Chytridiomycota	Caulochytrium protostelioides	FANCD2	ID	RKP00536.1	ML014211.1	45395	50956
Chytridiomycota	Caulochytrium protostelioides	ERCC1	endonuclease	RKP00462.1	ML014214.1	10685	11251
Chytridiomycota	Caulochytrium protostelioides	REV3	repair	RKP00368.1	ML014220.1	36906	38864
Chytridiomycota	Caulochytrium protostelioides	REV3	repair	RKP00258.1	ML014226.1	7512	10601
Chytridiomycota	Caulochytrium protostelioides	UBE2T	ubiquitination	RKP00045.1	ML014239.1	38413	39028
Chytridiomycota	Caulochytrium protostelioides	UBE2T	ubiquitination	RKO99581.1	ML014274.1	29606	30055
Chytridiomycota	Caulochytrium protostelioides	MUS81	endonuclease	RKO98429.1	ML014438.1	840	3464
Chytridiomycota	Synchytrium endobioticum	FANCL	core	TPX53587.1	QEAN01000014.1	41564	43239
Chytridiomycota	Synchytrium endobioticum	UBE2T	ubiquitination	TPX52809.1	QEAN01000027.1	43141	44283
Chytridiomycota	Synchytrium endobioticum	UBE2T	ubiquitination	TPX52527.1	QEAN01000034.1	30351	31014
Chytridiomycota	Synchytrium endobioticum	UBE2T	ubiquitination	TPX50958.1	QEAN01000060.1	14357	17577
Chytridiomycota	Synchytrium endobioticum	DPOLN	repair	TPX50567.1	QEAN01000065.1	2208	9048
Chytridiomycota	Synchytrium endobioticum	UBE2T	ubiquitination	TPX49703.1	QEAN01000078.1	24322	25966
Chytridiomycota	Synchytrium endobioticum	FANCI	ID	TPX48165.1	QEAN01000105.1	38996	44736
Chytridiomycota	Synchytrium endobioticum	FANCD2	ID	TPX46664.1	QEAN01000130.1	12943	19729
Chytridiomycota	Synchytrium endobioticum	SLX1	endonuclease	TPX43560.1	QEAN01000196.1	13245	14261
Chytridiomycota	Synchytrium endobioticum	ERCC1	endonuclease	TPX43350.1	QEAN01000202.1	15924	17505
Chytridiomycota	Synchytrium endobioticum	REV3	repair	TPX43197.1	QEAN01000207.1	14366	20258
Chytridiomycota	Synchytrium endobioticum	FANCO	core	TPX42121.1	QEAN01000244.1	8338	9643
Chytridiomycota	Synchytrium endobioticum	UBE2T	ubiquitination	TPX42007.1	QEAN01000248.1	16556	17551
Chytridiomycota	Synchytrium endobioticum	REV3	repair	TPX41603.1	QEAN01000264.1	994	7269
Chytridiomycota	Synchytrium endobioticum	XPF	endonuclease	TPX41493.1	QEAN01000269.1	14236	18297
Chytridiomycota	Synchytrium endobioticum	SLX4	endonuclease	TPX41112.1	QEAN01000285.1	16564	21188
Chytridiomycota	Synchytrium endobioticum	ATR	ubiquitination	TPX39347.1	QEAN01000353.1	12850	22093
Chytridiomycota	Synchytrium endobioticum	REV3	repair	TPX37785.1	QEAN01000420.1	4378	9982
Chytridiomycota	Synchytrium microbalum	REV3	repair	TPX37489.1	QEAO01000002.1	400813	407033
Chytridiomycota	Synchytrium microbalum	DPOLN	repair	TPX37004.1	QEAO01000003.1	4445	11288	40677
Chytridiomycota	Synchytrium microbalum	FANCI	ID	TPX37174.1	QEAO01000003.1	51965	58703	1235559
Chytridiomycota	Synchytrium microbalum	SLX4	endonuclease	TPX36927.1	QEAO01000003.1	1294262	1298158
Chytridiomycota	Synchytrium microbalum	UBE2T	ubiquitination	TPX36135.1	QEAO01000005.1	797078	797968
Chytridiomycota	Synchytrium microbalum	FANCD2	ID	TPX35761.1	QEAO01000007.1	555075	562026	521691
Chytridiomycota	Synchytrium microbalum	UBP1	deubiquitination	TPX35704.1	QEAO01000007.1	40335	43033
Chytridiomycota	Synchytrium microbalum	FANCJ	core	TPX34559.1	QEAO01000013.1	17987	22391
Chytridiomycota	Synchytrium microbalum	ATR	ubiquitination	TPX33900.1	QEAO01000017.1	48363	58016
Chytridiomycota	Synchytrium microbalum	XPF	endonuclease	TPX33576.1	QEAO01000019.1	279412	283561
Chytridiomycota	Synchytrium microbalum	REV3	repair	TPX33312.1	QEAO01000021.1	118210	125246
Chytridiomycota	Synchytrium microbalum	UBE2T	ubiquitination	TPX32962.1	QEAO01000024.1	140639	141592
Chytridiomycota	Synchytrium microbalum	REV3	repair	TPX31708.1	QEAO01000040.1	112783	117580
Chytridiomycota	Synchytrium microbalum	FANCO	core	TPX30708.1	QEAO01000059.1	34203	37950
Chytridiomycota	Synchytrium microbalum	UBE2T	ubiquitination	TPX30665.1	QEAO01000060.1	22740	23976
Chytridiomycota	Synchytrium microbalum	SLX1	endonuclease	TPX30494.1	QEAO01000068.1	32452	34032
Chytridiomycota	Synchytrium microbalum	UBE2T	ubiquitination	TPX30346.1	QEAO01000074.1	42823	44066
Chytridiomycota	Synchytrium microbalum	FANCL	core	TPX30102.1	QEAO01000098.1	3285	4974
Chytridiomycota	Synchytrium microbalum	ERCC1	endonuclease	TPX30058.1	QEAO01000109.1	4884	6925
Chytridiomycota	Chytriomyces confervae	XPF	endonuclease	TPX78583.1	QEAP01000002.1	234206	238040
Chytridiomycota	Chytriomyces confervae	MHF2	activation	TPX78026.1	QEAP01000010.1	173803	174299
Chytridiomycota	Chytriomyces confervae	FANCM	core	TPX77543.1	QEAP01000018.1	126764	133031	6267
Chytridiomycota	Chytriomyces confervae	XPF	endonuclease	TPX77543.1	QEAP01000018.1	126764	133031
Chytridiomycota	Chytriomyces confervae	REV3	repair	TPX77535.1	QEAP01000019.1	108028	112815
Chytridiomycota	Chytriomyces confervae	SLX1	endonuclease	TPX77456.1	QEAP01000020.1	116531	119154
Chytridiomycota	Chytriomyces confervae	EME1	endonuclease	TPX77057.1	QEAP01000029.1	120869	123351
Chytridiomycota	Chytriomyces confervae	REV3	repair	TPX76601.1	QEAP01000042.1	51432	57304
Chytridiomycota	Chytriomyces confervae	FANCJ	core	TPX76091.1	QEAP01000058.1	16712	20426
Chytridiomycota	Chytriomyces confervae	FANCD2	ID	TPX75892.1	QEAP01000064.1	59833	66658
Chytridiomycota	Chytriomyces confervae	ATR	ubiquitination	TPX75625.1	QEAP01000074.1	3593	13863	57375
Chytridiomycota	Chytriomyces confervae	UBE2T	ubiquitination	TPX75631.1	QEAP01000074.1	71238	72907
Chytridiomycota	Chytriomyces confervae	ATR	ubiquitination	TPX75368.1	QEAP01000083.1	70086	81129
Chytridiomycota	Chytriomyces confervae	UBE2T	ubiquitination	TPX73553.1	QEAP01000178.1	36583	37679
Chytridiomycota	Chytriomyces confervae	FANCO	core	TPX68649.1	QEAP01000346.1	3481	5024
Chytridiomycota	Chytriomyces confervae	REV3	repair	TPX68633.1	QEAP01000349.1	6059	12830
Chytridiomycota	Chytriomyces confervae	ERCC1	endonuclease	TPX66324.1	QEAP01000448.1	7683	8615
Chytridiomycota	Chytriomyces confervae	MUS81	endonuclease	TPX64868.1	QEAP01000523.1	2390	4769
Chytridiomycota	Chytriomyces confervae	MHF1	activation	TPX63410.1	QEAP01000609.1	4432	6828
Chytridiomycota	Chytriomyces confervae	MHF1	activation	TPX58938.1	QEAP01000726.1	10915	10962
Chytridiomycota	Chytriomyces confervae	FAN1	endonuclease	TPX46337.1	QEAP01001370.1	995	3404
Chytridiomycota	Powellomyces hirtus	SLX1	endonuclease	TPX62571.1	QEAQ01000002.1	453288	454012	333848
Chytridiomycota	Powellomyces hirtus	UBE2T	ubiquitination	TPX62527.1	QEAQ01000002.1	120164	121193
Chytridiomycota	Powellomyces hirtus	MUS81	endonuclease	TPX62379.1	QEAQ01000003.1	269773	272076	119310
Chytridiomycota	Powellomyces hirtus	UBP1	deubiquitination	TPX62353.1	QEAQ01000003.1	152766	155715
Chytridiomycota	Powellomyces hirtus	FANCJ	core	TPX61643.1	QEAQ01000006.1	147183	151002
Chytridiomycota	Powellomyces hirtus	FANCM	core	TPX61370.1	QEAQ01000008.1	108104	114469	6365
Chytridiomycota	Powellomyces hirtus	XPF	endonuclease	TPX61370.1	QEAQ01000008.1	108104	114469
Chytridiomycota	Powellomyces hirtus	FANCO	core	TPX61040.1	QEAQ01000010.1	215559	217249
Chytridiomycota	Powellomyces hirtus	ERCC1	endonuclease	TPX60038.1	QEAQ01000019.1	71073	72510	100725
Chytridiomycota	Powellomyces hirtus	UBE2T	ubiquitination	TPX60012.1	QEAQ01000019.1	173235	174211	18349
Chytridiomycota	Powellomyces hirtus	UBE2T	ubiquitination	TPX60057.1	QEAQ01000019.1	192560	193508
Chytridiomycota	Powellomyces hirtus	REV3	repair	TPX57984.1	QEAQ01000044.1	128977	136424
Chytridiomycota	Powellomyces hirtus	DPOLN	repair	TPX57778.1	QEAQ01000047.1	28007	34047
Chytridiomycota	Powellomyces hirtus	REV3	repair	TPX57005.1	QEAQ01000060.1	115883	120382
Chytridiomycota	Powellomyces hirtus	REV3	repair	TPX56538.1	QEAQ01000072.1	58967	63863
Chytridiomycota	Powellomyces hirtus	ATR	ubiquitination	TPX55724.1	QEAQ01000098.1	60179	65650
Chytridiomycota	Powellomyces hirtus	XPF	endonuclease	TPX55659.1	QEAQ01000100.1	32731	37083
Chytridiomycota	Powellomyces hirtus	FAN1	endonuclease	TPX54486.1	QEAQ01000153.1	2921	5621
Chytridiomycota	Batrachochytrium dendrobatidis JAM81	BRCA2	repair	EGF83379.1	GL882879.1	2619329	2626942
Chytridiomycota	Batrachochytrium dendrobatidis JAM81	RAD51	repair	EGF82629.1	GL882880.1	202338	203921
Chytridiomycota	Batrachochytrium dendrobatidis JAM81	FANCV	repair	EGF82262.1	GL882881.1	1570499	1571308
Chytridiomycota	Spizellomyces punctatus DAOM BR117	BRCA2	repair	KND03168.1	KQ257452.1	1396733	1407707
Chytridiomycota	Spizellomyces punctatus DAOM BR117	RAD51	repair	KND00769.1	KQ257455.1	500614	502161
Chytridiomycota	Spizellomyces punctatus DAOM BR117	FANCV	repair	KND00296.1	KQ257456.1	815518	816345
Chytridiomycota	Spizellomyces punctatus DAOM BR117	FANCV	repair	KND00297.1	KQ257456.1	815518	816345
Chytridiomycota	Spizellomyces punctatus DAOM BR117	FANCV	repair	KND00298.1	KQ257456.1	815233	816345
Chytridiomycota	Spizellomyces punctatus DAOM BR117	RAD51	repair	KNC98933.1	KQ257459.1	539360	540533
Chytridiomycota	Gonapodya prolifera JEL478	BRCA2	repair	KXS19788.1	KQ965737.1	384851	387246
Chytridiomycota	Gonapodya prolifera JEL478	FANCV	repair	KXS17755.1	KQ965745.1	284287	285327
Chytridiomycota	Gonapodya prolifera JEL478	FANCW	repair	KXS16823.1	KQ965750.1	257423	259568
Chytridiomycota	Gonapodya prolifera JEL478	RAD51	repair	KXS09704.1	KQ965852.1	44752	44997
Chytridiomycota	Blyttiomyces helicus	BRCA2	repair	RKO93396.1	KZ994259.1	7445	13611
Chytridiomycota	Blyttiomyces helicus	RAD51	repair	RKO91636.1	KZ994972.1	9	1108
Chytridiomycota	Blyttiomyces helicus	FANCV	repair	RKO90681.1	KZ995436.1	3498	4240
Chytridiomycota	Blyttiomyces helicus	RAD51	repair	RKO85343.1	KZ999172.1	318	380
Chytridiomycota	Rhizoclosmatium globosum	RAD51	repair	ORY51400.1	MCGO01000005.1	338131	338946
Chytridiomycota	Rhizoclosmatium globosum	RAD51	repair	ORY46815.1	MCGO01000015.1	130983	131484
Chytridiomycota	Rhizoclosmatium globosum	RAD51	repair	ORY46816.1	MCGO01000015.1	131871	132041
Chytridiomycota	Rhizoclosmatium globosum	FANCV	repair	ORY38554.1	MCGO01000043.1	80015	80883
Chytridiomycota	Rhizoclosmatium globosum	BRCA2	repair	ORY33242.1	MCGO01000068.1	104672	106152
Chytridiomycota	Blyttiomyces helicus	RAD51	repair	RKO82769.1	ML002111.1	878	1956
Chytridiomycota	Caulochytrium protostelioides	RAD51	repair	RKP02597.1	ML014139.1	35920	36529
Chytridiomycota	Synchytrium endobioticum	FANCV	repair	TPX53213.1	QEAN01000020.1	10710	11880
Chytridiomycota	Synchytrium endobioticum	BRCA2	repair	TPX52037.1	QEAN01000045.1	8105	19674
Chytridiomycota	Synchytrium endobioticum	RAD51	repair	TPX50643.1	QEAN01000064.1	47858	49601
Chytridiomycota	Synchytrium microbalum	BRCA2	repair	TPX32694.1	QEAO01000027.1	202516	210436
Chytridiomycota	Synchytrium microbalum	RAD51	repair	TPX30879.1	QEAO01000054.1	59982	61769
Chytridiomycota	Synchytrium microbalum	FANCW	repair	TPX30617.1	QEAO01000062.1	75344	79805
Chytridiomycota	Chytriomyces confervae	RAD51	repair	TPX77094.1	QEAP01000029.1	79618	82694
Chytridiomycota	Chytriomyces confervae	FANCV	repair	TPX73283.1	QEAP01000196.1	5272	6408
Chytridiomycota	Chytriomyces confervae	BRCA2	repair	TPX69853.1	QEAP01000305.1	21175	27581
Chytridiomycota	Chytriomyces confervae	RAD51	repair	TPX61770.1	QEAP01000658.1	4667	6281
Chytridiomycota	Chytriomyces confervae	RAD51	repair	TPX55570.1	QEAP01000843.1	75	1473
Chytridiomycota	Powellomyces hirtus	RAD51	repair	TPX61525.1	QEAQ01000007.1	67305	68977
Chytridiomycota	Powellomyces hirtus	BRCA2	repair	TPX56012.1	QEAQ01000088.1	78929	85722
Chytridiomycota	Powellomyces hirtus	RAD51	repair	TPX55239.1	QEAQ01000120.1	16691	18161
Chytridiomycota	Powellomyces hirtus	FANCV	repair	TPX54800.1	QEAQ01000138.1	24360	25647
Glomeromycotina	Rhizophagus irregularis DAOM 181602	UBE2T	ubiquitination	POG80539.1	AUPC02000017.1	492486	493529
Glomeromycotina	Rhizophagus irregularis DAOM 181602	FANCL	core	POG78854.1	AUPC02000029.1	119567	120875	366046
Glomeromycotina	Rhizophagus irregularis DAOM 181602	XPF	endonuclease	POG78933.1	AUPC02000029.1	486921	491534
Glomeromycotina	Rhizophagus irregularis DAOM 181602	UBE2T	ubiquitination	POG77045.1	AUPC02000044.1	301139	302112
Glomeromycotina	Rhizophagus irregularis DAOM 181602	MHF1	activation	POG76125.1	AUPC02000053.1	158681	159388	14161
Glomeromycotina	Rhizophagus irregularis DAOM 181602	SLX4	endonuclease	POG76120.1	AUPC02000053.1	145227	146498
Glomeromycotina	Rhizophagus irregularis DAOM 181602	UBE2T	ubiquitination	POG74642.1	AUPC02000069.1	117764	118580
Glomeromycotina	Rhizophagus irregularis DAOM 181602	SLX4	endonuclease	POG65663.1	AUPC02000209.1	193467	194313	13664
Glomeromycotina	Rhizophagus irregularis DAOM 181602	UBE2T	ubiquitination	POG65657.1	AUPC02000209.1	180649	181778
Glomeromycotina	Rhizophagus clarus	EME1	endonuclease	GES74087.1	BLAL01000011.1	1714395	1716772
Glomeromycotina	Rhizophagus clarus	UBE2T	ubiquitination	GES76384.1	BLAL01000020.1	332964	333785	821
Glomeromycotina	Rhizophagus clarus	UBE2T	ubiquitination	GES76385.1	BLAL01000020.1	332964	333785
Glomeromycotina	Rhizophagus clarus	FANCJ	core	GES76756.1	BLAL01000025.1	432163	435978
Glomeromycotina	Rhizophagus clarus	UBE2T	ubiquitination	GES77077.1	BLAL01000028.1	181496	182416
Glomeromycotina	Rhizophagus clarus	REV3	repair	GES77505.1	BLAL01000030.1	1229604	1234657
Glomeromycotina	Rhizophagus clarus	XPF	endonuclease	GES78268.1	BLAL01000036.1	140540	145011
Glomeromycotina	Rhizophagus clarus	FANCE	core	GES78490.1	BLAL01000037.1	739058	740670	1612
Glomeromycotina	Rhizophagus clarus	FANCE	core	GES78491.1	BLAL01000037.1	739058	740670
Glomeromycotina	Rhizophagus clarus	MUS81	endonuclease	GES80631.1	BLAL01000050.1	835833	837873
Glomeromycotina	Rhizophagus clarus	UBE2T	ubiquitination	GES81601.1	BLAL01000058.1	424048	424939	2269
Glomeromycotina	Rhizophagus clarus	UBE2T	ubiquitination	GES81602.1	BLAL01000058.1	427208	428104
Glomeromycotina	Rhizophagus clarus	REV3	repair	GES82778.1	BLAL01000062.1	570801	576878
Glomeromycotina	Rhizophagus clarus	FANCO	core	GES85838.1	BLAL01000158.1	139882	141642
Glomeromycotina	Rhizophagus clarus	MHF2	activation	GES86586.1	BLAL01000160.1	2491755	2492597	2153984
Glomeromycotina	Rhizophagus clarus	UBP1	deubiquitination	GES86073.1	BLAL01000160.1	338613	340013
Glomeromycotina	Rhizophagus clarus	SLX4	endonuclease	GES88992.1	BLAL01000182.1	1103023	1103891	14296
Glomeromycotina	Rhizophagus clarus	UBE2T	ubiquitination	GES88986.1	BLAL01000182.1	1089595	1090380
Glomeromycotina	Rhizophagus clarus	MHF1	activation	GES89132.1	BLAL01000183.1	552047	552901	14476
Glomeromycotina	Rhizophagus clarus	SLX4	endonuclease	GES89127.1	BLAL01000183.1	538425	539684
Glomeromycotina	Rhizophagus clarus	UBE2T	ubiquitination	GES90052.1	BLAL01000193.1	688352	689520	705
Glomeromycotina	Rhizophagus clarus	UBE2T	ubiquitination	GES90053.1	BLAL01000193.1	690225	691072	108784
Glomeromycotina	Rhizophagus clarus	UBE2T	ubiquitination	GES90078.1	BLAL01000193.1	799856	800810	61784
Glomeromycotina	Rhizophagus clarus	UBE2T	ubiquitination	GES90095.1	BLAL01000193.1	862594	863446
Glomeromycotina	Rhizophagus clarus	FANCI	ID	GES91536.1	BLAL01000205.1	193770	199970
Glomeromycotina	Rhizophagus clarus	FANCD2	ID	GES92113.1	BLAL01000211.1	122717	127516	4799
Glomeromycotina	Rhizophagus clarus	FANCD2	ID	GES92114.1	BLAL01000211.1	122717	127516	1055
Glomeromycotina	Rhizophagus clarus	FANCD2	ID	GES92115.1	BLAL01000211.1	128571	129134
Glomeromycotina	Rhizophagus clarus	FANCL	core	GES94643.1	BLAL01000236.1	1303603	1305363	1760
Glomeromycotina	Rhizophagus clarus	FANCL	core	GES94644.1	BLAL01000236.1	1303603	1305320	1033
Glomeromycotina	Rhizophagus clarus	FANCL	core	GES94645.1	BLAL01000236.1	1304287	1305363
Glomeromycotina	Rhizophagus clarus	SLX1	endonuclease	GES96768.1	BLAL01000252.1	1443093	1444001
Glomeromycotina	Rhizophagus clarus	ERCC1	endonuclease	GES98699.1	BLAL01000274.1	742547	744225
Glomeromycotina	Rhizophagus clarus	UBE2T	ubiquitination	GES99406.1	BLAL01000281.1	49537	51381
Glomeromycotina	Rhizophagus clarus	UBE2T	ubiquitination	GET04473.1	BLAL01000356.1	770981	772416
Glomeromycotina	Geosiphon pyriformis	FANCI	ID	KAG9306620.1	JAAOMT010000034.1	616332	622711
Glomeromycotina	Geosiphon pyriformis	MUS81	endonuclease	KAG9305645.1	JAAOMT010000070.1	72715	74971
Glomeromycotina	Geosiphon pyriformis	REV3	repair	KAG9304598.1	JAAOMT010000128.1	2380270	2384318
Glomeromycotina	Geosiphon pyriformis	FANCE	core	KAG9303111.1	JAAOMT010000151.1	176671	180393
Glomeromycotina	Geosiphon pyriformis	UBE2T	ubiquitination	KAG9301094.1	JAAOMT010000226.1	73937	75212
Glomeromycotina	Geosiphon pyriformis	FANCO	core	KAG9300620.1	JAAOMT010000240.1	113017	114945
Glomeromycotina	Geosiphon pyriformis	UBE2T	ubiquitination	KAG9299541.1	JAAOMT010000289.1	345417	346352
Glomeromycotina	Geosiphon pyriformis	UBP1	deubiquitination	KAG9298860.1	JAAOMT010000302.1	406386	407903
Glomeromycotina	Geosiphon pyriformis	SLX1	endonuclease	KAG9295049.1	JAAOMT010000480.1	804759	805913
Glomeromycotina	Geosiphon pyriformis	FANCD2	ID	KAG9294638.1	JAAOMT010000494.1	372018	377992
Glomeromycotina	Geosiphon pyriformis	UBE2T	ubiquitination	KAG9293330.1	JAAOMT010000518.1	223993	225330
Glomeromycotina	Geosiphon pyriformis	ERCC1	endonuclease	KAG9293063.1	JAAOMT010000523.1	1237641	1239458
Glomeromycotina	Geosiphon pyriformis	SLX4	endonuclease	KAG9292699.1	JAAOMT010000529.1	218314	221200
Glomeromycotina	Geosiphon pyriformis	SLX1	endonuclease	KAG9292215.1	JAAOMT010000557.1	202645	203733
Glomeromycotina	Geosiphon pyriformis	UBE2T	ubiquitination	KAG9291164.1	JAAOMT010000586.1	961375	962172
Glomeromycotina	Geosiphon pyriformis	FANCJ	core	KAG9290759.1	JAAOMT010000591.1	837695	841613
Glomeromycotina	Geosiphon pyriformis	EME1	endonuclease	KAG9290570.1	JAAOMT010000594.1	179732	181189
Glomeromycotina	Geosiphon pyriformis	UBE2T	ubiquitination	KAG9289972.1	JAAOMT010000602.1	405627	407337
Glomeromycotina	Geosiphon pyriformis	FANCL	core	KAG9288637.1	JAAOMT010000648.1	197249	198789
Glomeromycotina	Geosiphon pyriformis	XPF	endonuclease	KAG9288310.1	JAAOMT010000659.1	469590	473984
Glomeromycotina	Geosiphon pyriformis	REV3	repair	KAG9286506.1	JAAOMT010000703.1	1003637	1011113
Glomeromycotina	Geosiphon pyriformis	REV3	repair	KAG9284047.1	JAAOMT010000786.1	181248	187486
Glomeromycotina	Diversispora epigaea	FANCD2	ID	RHZ86697.1	PQFF01000043.1	463775	470228
Glomeromycotina	Diversispora epigaea	FANCI	ID	RHZ85811.1	PQFF01000057.1	405799	409648
Glomeromycotina	Diversispora epigaea	XPF	endonuclease	RHZ83651.1	PQFF01000085.1	335990	340576
Glomeromycotina	Diversispora epigaea	SLX4	endonuclease	RHZ82587.1	PQFF01000101.1	69168	71979
Glomeromycotina	Diversispora epigaea	FANCI	ID	RHZ81659.1	PQFF01000109.1	1538039	1545559	152606
Glomeromycotina	Diversispora epigaea	FANCI	ID	RHZ81817.1	PQFF01000109.1	1392953	1395274
Glomeromycotina	Diversispora epigaea	FANCE	core	RHZ81192.1	PQFF01000115.1	623278	626046
Glomeromycotina	Diversispora epigaea	UBE2T	ubiquitination	RHZ79921.1	PQFF01000131.1	340418	341716
Glomeromycotina	Diversispora epigaea	FANCO	core	RHZ79069.1	PQFF01000143.1	57322	59252
Glomeromycotina	Diversispora epigaea	FANCI	ID	RHZ78479.1	PQFF01000154.1	34058	35615
Glomeromycotina	Diversispora epigaea	UBP1	deubiquitination	RHZ77424.1	PQFF01000170.1	428674	430068
Glomeromycotina	Diversispora epigaea	FANCI	ID	RHZ76634.1	PQFF01000182.1	219200	220191
Glomeromycotina	Diversispora epigaea	SLX1	endonuclease	RHZ75883.1	PQFF01000195.1	470364	472205
Glomeromycotina	Diversispora epigaea	UBE2T	ubiquitination	RHZ75762.1	PQFF01000196.1	418983	420319
Glomeromycotina	Diversispora epigaea	UBE2T	ubiquitination	RHZ75676.1	PQFF01000197.1	158360	161323
Glomeromycotina	Diversispora epigaea	FANCI	ID	RHZ75476.1	PQFF01000198.1	378248	379234
Glomeromycotina	Diversispora epigaea	MUS81	endonuclease	RHZ64173.1	PQFF01000298.1	699660	701809
Glomeromycotina	Diversispora epigaea	FANCL	core	RHZ59955.1	PQFF01000327.1	544094	546207	289949
Glomeromycotina	Diversispora epigaea	SLX4	endonuclease	RHZ59877.1	PQFF01000327.1	256258	258400
Glomeromycotina	Diversispora epigaea	ERCC1	endonuclease	RHZ57157.1	PQFF01000351.1	158517	160398
Glomeromycotina	Diversispora epigaea	UBE2T	ubiquitination	RHZ52783.1	PQFF01000399.1	129720	131597
Glomeromycotina	Diversispora epigaea	REV3	repair	RHZ51264.1	PQFF01000420.1	289590	292987
Glomeromycotina	Diversispora epigaea	EME1	endonuclease	RHZ46109.1	PQFF01000525.1	99701	101870
Glomeromycotina	Diversispora epigaea	UBE2T	ubiquitination	RHZ44781.1	PQFF01000565.1	131886	132886
Glomeromycotina	Rhizophagus sp, MUCL 43196	FANCE	core	RGB42831.1	QKKE01000017.1	371670	373290
Glomeromycotina	Rhizophagus sp, MUCL 43196	MHF1	activation	RGB42141.1	QKKE01000027.1	166482	167284	12235
Glomeromycotina	Rhizophagus sp, MUCL 43196	SLX4	endonuclease	RGB42146.1	QKKE01000027.1	179519	180804
Glomeromycotina	Rhizophagus sp, MUCL 43196	MHF2	activation	RGB40196.1	QKKE01000061.1	51863	52401
Glomeromycotina	Rhizophagus sp, MUCL 43196	FANCD2	ID	RGB39818.1	QKKE01000069.1	159137	164551
Glomeromycotina	Rhizophagus sp, MUCL 43196	XPF	endonuclease	RGB39369.1	QKKE01000078.1	215833	215962
Glomeromycotina	Rhizophagus sp, MUCL 43196	UBE2T	ubiquitination	RGB39119.1	QKKE01000083.1	122286	123236	45527
Glomeromycotina	Rhizophagus sp, MUCL 43196	UBE2T	ubiquitination	RGB39125.1	QKKE01000083.1	168763	169811
Glomeromycotina	Rhizophagus sp, MUCL 43196	FANCJ	core	RGB37783.1	QKKE01000113.1	206910	210692
Glomeromycotina	Rhizophagus sp, MUCL 43196	SLX1	endonuclease	RGB36546.1	QKKE01000143.1	173045	173986
Glomeromycotina	Rhizophagus sp, MUCL 43196	UBE2T	ubiquitination	RGB36510.1	QKKE01000144.1	177052	178570
Glomeromycotina	Rhizophagus sp, MUCL 43196	UBE2T	ubiquitination	RGB34927.1	QKKE01000189.1	147468	148317
Glomeromycotina	Rhizophagus sp, MUCL 43196	SLX4	endonuclease	RGB34353.1	QKKE01000206.1	40799	41361	13243
Glomeromycotina	Rhizophagus sp, MUCL 43196	UBE2T	ubiquitination	RGB34347.1	QKKE01000206.1	28118	28899
Glomeromycotina	Rhizophagus sp, MUCL 43196	ERCC1	endonuclease	RGB34242.1	QKKE01000210.1	31511	33208
Glomeromycotina	Rhizophagus sp, MUCL 43196	REV3	repair	RGB34165.1	QKKE01000213.1	55388	60326
Glomeromycotina	Rhizophagus sp, MUCL 43196	REV3	repair	RGB33644.1	QKKE01000229.1	90566	95645
Glomeromycotina	Rhizophagus sp, MUCL 43196	UBE2T	ubiquitination	RGB33151.1	QKKE01000244.1	39233	40159
Glomeromycotina	Rhizophagus sp, MUCL 43196	MUS81	endonuclease	RGB32717.1	QKKE01000260.1	138794	140486
Glomeromycotina	Rhizophagus sp, MUCL 43196	UBE2T	ubiquitination	RGB31944.1	QKKE01000289.1	25288	26968	61741
Glomeromycotina	Rhizophagus sp, MUCL 43196	UBE2T	ubiquitination	RGB31957.1	QKKE01000289.1	88709	89637	2938
Glomeromycotina	Rhizophagus sp, MUCL 43196	UBE2T	ubiquitination	RGB31958.1	QKKE01000289.1	92575	93524
Glomeromycotina	Rhizophagus sp, MUCL 43196	XPF	endonuclease	RGB29554.1	QKKE01000403.1	14057	18544
Glomeromycotina	Rhizophagus sp, MUCL 43196	FANCI	ID	RGB29081.1	QKKE01000429.1	40239	48189
Glomeromycotina	Rhizophagus sp, MUCL 43196	UBE2T	ubiquitination	RGB28629.1	QKKE01000453.1	4447	5322	49746
Glomeromycotina	Rhizophagus sp, MUCL 43196	UBE2T	ubiquitination	RGB28637.1	QKKE01000453.1	55068	55936
Glomeromycotina	Rhizophagus sp, MUCL 43196	UBP1	deubiquitination	RGB27877.1	QKKE01000501.1	70468	71865
Glomeromycotina	Rhizophagus sp, MUCL 43196	UBE2T	ubiquitination	RGB27378.1	QKKE01000539.1	41196	43005
Glomeromycotina	Rhizophagus sp, MUCL 43196	UBE2T	ubiquitination	RGB26897.1	QKKE01000576.1	40667	41779
Glomeromycotina	Rhizophagus sp, MUCL 43196	FANCL	core	RGB24208.1	QKKE01000860.1	33389	35186
Glomeromycotina	Gigaspora rosea	UBE2T	ubiquitination	RIB29750.1	QKWP01000030.1	552568	553719
Glomeromycotina	Gigaspora rosea	UBE2T	ubiquitination	RIB27694.1	QKWP01000090.1	23859	25070
Glomeromycotina	Gigaspora rosea	FANCE	core	RIB24671.1	QKWP01000206.1	46011	47751
Glomeromycotina	Gigaspora rosea	REV3	repair	RIB23817.1	QKWP01000243.1	368112	373017
Glomeromycotina	Gigaspora rosea	UBE2T	ubiquitination	RIB21762.1	QKWP01000342.1	115317	116363
Glomeromycotina	Gigaspora rosea	EME1	endonuclease	RIB19150.1	QKWP01000492.1	58218	59356
Glomeromycotina	Gigaspora rosea	FANCL	core	RIB17933.1	QKWP01000573.1	9771	11555
Glomeromycotina	Gigaspora rosea	SLX1	endonuclease	RIB17064.1	QKWP01000633.1	192037	192686
Glomeromycotina	Gigaspora rosea	FANCO	core	RIB16529.1	QKWP01000669.1	217724	218223
Glomeromycotina	Gigaspora rosea	SLX4	endonuclease	RIB12074.1	QKWP01001062.1	32973	34272
Glomeromycotina	Gigaspora rosea	SLX1	endonuclease	RIB12050.1	QKWP01001066.1	69917	70986
Glomeromycotina	Gigaspora rosea	FANCD2	ID	RIB11525.1	QKWP01001124.1	107852	113488
Glomeromycotina	Gigaspora rosea	SLX4	endonuclease	RIB11002.1	QKWP01001185.1	17383	19184
Glomeromycotina	Gigaspora rosea	UBP1	deubiquitination	RIB10375.1	QKWP01001258.1	44084	45511
Glomeromycotina	Gigaspora rosea	XPF	endonuclease	RIB09941.1	QKWP01001308.1	23894	24207
Glomeromycotina	Gigaspora rosea	FANCI	ID	RIB09784.1	QKWP01001327.1	49655	55909
Glomeromycotina	Gigaspora rosea	MHF1	activation	RIB08793.1	QKWP01001460.1	27534	28236
Glomeromycotina	Gigaspora rosea	MUS81	endonuclease	RIB08576.1	QKWP01001492.1	46340	49028
Glomeromycotina	Gigaspora rosea	ERCC1	endonuclease	RIB08303.1	QKWP01001526.1	72714	74701	3127
Glomeromycotina	Gigaspora rosea	UBE2T	ubiquitination	RIB08305.1	QKWP01001526.1	77828	78751
Glomeromycotina	Gigaspora rosea	XPF	endonuclease	RIB07426.1	QKWP01001659.1	110891	115707
Glomeromycotina	Gigaspora rosea	UBE2T	ubiquitination	RIB06757.1	QKWP01001764.1	60206	61343
Glomeromycotina	Gigaspora rosea	SLX1	endonuclease	RIB05573.1	QKWP01001959.1	39751	39863
Glomeromycotina	Gigaspora rosea	UBE2T	ubiquitination	RIB04901.1	QKWP01002090.1	14147	15051
Glomeromycotina	Gigaspora rosea	UBE2T	ubiquitination	RIB04864.1	QKWP01002094.1	14135	14880
Glomeromycotina	Gigaspora rosea	XPF	endonuclease	RIB03254.1	QKWP01002467.1	28244	29663	111
Glomeromycotina	Gigaspora rosea	XPF	endonuclease	RIB03255.1	QKWP01002467.1	29774	31043
Glomeromycotina	Gigaspora rosea	REV3	repair	RIB02130.1	QKWP01002802.1	19673	25550
Glomeromycotina	Gigaspora rosea	UBE2T	ubiquitination	RIB01113.1	QKWP01003319.1	17433	18573
Glomeromycotina	Glomus cerebriforme	UBE2T	ubiquitination	RIA99482.1	QKYT01000003.1	6723	7462
Glomeromycotina	Glomus cerebriforme	UBP1	deubiquitination	RIA99273.1	QKYT01000006.1	462290	463684
Glomeromycotina	Glomus cerebriforme	SLX4	endonuclease	RIA99142.1	QKYT01000007.1	326965	327873	13963
Glomeromycotina	Glomus cerebriforme	UBE2T	ubiquitination	RIA99136.1	QKYT01000007.1	313910	314704
Glomeromycotina	Glomus cerebriforme	FANCE	core	RIA97945.1	QKYT01000023.1	266993	268569
Glomeromycotina	Glomus cerebriforme	UBE2T	ubiquitination	RIA97726.1	QKYT01000026.1	341997	342843
Glomeromycotina	Glomus cerebriforme	FANCL	core	RIA97495.1	QKYT01000029.1	379709	379738
Glomeromycotina	Glomus cerebriforme	FANCO	core	RIA97301.1	QKYT01000031.1	116345	118065
Glomeromycotina	Glomus cerebriforme	FANCJ	core	RIA96456.1	QKYT01000044.1	83726	87641
Glomeromycotina	Glomus cerebriforme	XPF	endonuclease	RIA94468.1	QKYT01000080.1	143944	148698
Glomeromycotina	Glomus cerebriforme	MUS81	endonuclease	RIA93696.1	QKYT01000099.1	234253	235969
Glomeromycotina	Glomus cerebriforme	EME1	endonuclease	RIA93270.1	QKYT01000107.1	84836	85103
Glomeromycotina	Glomus cerebriforme	MHF1	activation	RIA92602.1	QKYT01000122.1	24380	25169	16448
Glomeromycotina	Glomus cerebriforme	SLX4	endonuclease	RIA92597.1	QKYT01000122.1	8721	9989
Glomeromycotina	Glomus cerebriforme	REV3	repair	RIA89475.1	QKYT01000218.1	73800	78564
Glomeromycotina	Glomus cerebriforme	REV3	repair	RIA89336.1	QKYT01000224.1	124409	129739
Glomeromycotina	Glomus cerebriforme	ERCC1	endonuclease	RIA88379.1	QKYT01000266.1	107548	108473
Glomeromycotina	Glomus cerebriforme	FANCI	ID	RIA87302.1	QKYT01000315.1	76869	83113
Glomeromycotina	Glomus cerebriforme	UBE2T	ubiquitination	RIA86782.1	QKYT01000344.1	53552	55002
Glomeromycotina	Glomus cerebriforme	MHF2	activation	RIA86267.1	QKYT01000374.1	96075	96770
Glomeromycotina	Glomus cerebriforme	FANCD2	ID	RIA85935.1	QKYT01000395.1	43103	48859
Glomeromycotina	Glomus cerebriforme	UBE2T	ubiquitination	RIA85004.1	QKYT01000455.1	78074	79121
Glomeromycotina	Glomus cerebriforme	SLX1	endonuclease	RIA84080.1	QKYT01000518.1	13792	14712
Glomeromycotina	Gigaspora margarita	RAD51	repair	KAF0546069.1	WTPW01000115.1	670704	672246	1542
Glomeromycotina	Gigaspora margarita	RAD51	repair	KAF0546070.1	WTPW01000115.1	670704	672049
Glomeromycotina	Gigaspora margarita	XPF	endonuclease	KAF0544907.1	WTPW01000123.1	565296	569898
Glomeromycotina	Gigaspora margarita	UBE2T	ubiquitination	KAF0536881.1	WTPW01000196.1	37411	38632	16916
Glomeromycotina	Gigaspora margarita	UBE2T	ubiquitination	KAF0536882.1	WTPW01000196.1	55548	56766
Glomeromycotina	Gigaspora margarita	UBE2T	ubiquitination	KAF0535897.1	WTPW01000203.1	551134	552364
Glomeromycotina	Gigaspora margarita	FANCE	core	KAF0532448.1	WTPW01000231.1	455757	457492
Glomeromycotina	Gigaspora margarita	FANCI	ID	KAF0524594.1	WTPW01000313.1	179346	185688
Glomeromycotina	Gigaspora margarita	MHF2	activation	KAF0513132.1	WTPW01000417.1	237220	237970
Glomeromycotina	Gigaspora margarita	MUS81	endonuclease	KAF0504848.1	WTPW01000502.1	400014	402146	1931
Glomeromycotina	Gigaspora margarita	MUS81	endonuclease	KAF0504849.1	WTPW01000502.1	400215	402146
Glomeromycotina	Gigaspora margarita	MHF1	activation	KAF0504808.1	WTPW01000503.1	243105	243816
Glomeromycotina	Gigaspora margarita	FANCL	core	KAF0501354.1	WTPW01000539.1	183830	185162	1274
Glomeromycotina	Gigaspora margarita	FANCL	core	KAF0501355.1	WTPW01000539.1	183888	185162
Glomeromycotina	Gigaspora margarita	UBE2T	ubiquitination	KAF0492184.1	WTPW01000650.1	77347	78463
Glomeromycotina	Gigaspora margarita	FANCO	core	KAF0491430.1	WTPW01000653.1	1851	3596	1745
Glomeromycotina	Gigaspora margarita	FANCO	core	KAF0491431.1	WTPW01000653.1	1851	3596	1745
Glomeromycotina	Gigaspora margarita	FANCO	core	KAF0491432.1	WTPW01000653.1	1851	3596	273607
Glomeromycotina	Gigaspora margarita	UBE2T	ubiquitination	KAF0491443.1	WTPW01000653.1	277203	278170	967
Glomeromycotina	Gigaspora margarita	UBE2T	ubiquitination	KAF0491444.1	WTPW01000653.1	277203	278438
Glomeromycotina	Gigaspora margarita	SLX4	endonuclease	KAF0491320.1	WTPW01000655.1	350548	351871
Glomeromycotina	Gigaspora margarita	SLX4	endonuclease	KAF0489281.1	WTPW01000673.1	179297	181086
Glomeromycotina	Gigaspora margarita	UBE2T	ubiquitination	KAF0483923.1	WTPW01000743.1	113244	113991
Glomeromycotina	Gigaspora margarita	SLX1	endonuclease	KAF0478524.1	WTPW01000801.1	26757	29972
Glomeromycotina	Gigaspora margarita	REV3	repair	KAF0477670.1	WTPW01000816.1	31386	37613
Glomeromycotina	Gigaspora margarita	SLX1	endonuclease	KAF0461550.1	WTPW01001025.1	109331	109813
Glomeromycotina	Gigaspora margarita	FANCD2	ID	KAF0459630.1	WTPW01001056.1	192529	198171
Glomeromycotina	Gigaspora margarita	UBE2T	ubiquitination	KAF0445981.1	WTPW01001258.1	204482	205397
Glomeromycotina	Gigaspora margarita	ERCC1	endonuclease	KAF0442096.1	WTPW01001329.1	120934	122908	6580
Glomeromycotina	Gigaspora margarita	UBE2T	ubiquitination	KAF0442094.1	WTPW01001329.1	116328	117262
Glomeromycotina	Gigaspora margarita	UBP1	deubiquitination	KAF0427424.1	WTPW01001591.1	14934	16361
Glomeromycotina	Gigaspora margarita	EME1	endonuclease	KAF0407987.1	WTPW01001914.1	128938	130315
Glomeromycotina	Gigaspora margarita	REV3	repair	KAF0378306.1	WTPW01002523.1	7754	12043
Glomeromycotina	Rhizophagus clarus	BRCA2	repair	GES77689.1	BLAL01000031.1	27106	31408
Glomeromycotina	Rhizophagus clarus	RAD51	repair	GES92629.1	BLAL01000215.1	1930223	1931375
Glomeromycotina	Rhizophagus clarus	RAD51	repair	GET04201.1	BLAL01000338.1	1159119	1160696
Glomeromycotina	Geosiphon pyriformis	RAD51	repair	KAG9306089.1	JAAOMT010000046.1	119155	120970
Glomeromycotina	Geosiphon pyriformis	RAD51	repair	KAG9304939.1	JAAOMT010000097.1	81869	83368
Glomeromycotina	Geosiphon pyriformis	FANCV	repair	KAG9301141.1	JAAOMT010000226.1	383915	385346
Glomeromycotina	Diversispora epigaea	BRCA2	repair	RHZ83015.1	PQFF01000093.1	54630	55826
Glomeromycotina	Diversispora epigaea	BRCA2	repair	RHZ83030.1	PQFF01000093.1	51530	54574
Glomeromycotina	Diversispora epigaea	RAD51	repair	RHZ75300.1	PQFF01000201.1	692183	693992
Glomeromycotina	Diversispora epigaea	RAD51	repair	RHZ61908.1	PQFF01000315.1	165089	166914
Glomeromycotina	Diversispora epigaea	RAD51	repair	RHZ57132.1	PQFF01000351.1	113664	115443
Glomeromycotina	Gigaspora rosea	RAD51	repair	RIB19738.1	QKWP01000456.1	210609	210913
Glomeromycotina	Gigaspora rosea	FANCU	repair	RIB18734.1	QKWP01000520.1	221073	222129
Glomeromycotina	Gigaspora rosea	FANCV	repair	RIB17192.1	QKWP01000624.1	95662	96657
Glomeromycotina	Gigaspora rosea	BRCA2	repair	RIB02779.1	QKWP01002589.1	10910	14409
Glomeromycotina	Glomus cerebriforme	RAD51	repair	RIA97061.1	QKYT01000035.1	251328	252704
Glomeromycotina	Glomus cerebriforme	FANCU	repair	RIA94590.1	QKYT01000077.1	79246	80805
Glomeromycotina	Glomus cerebriforme	RAD51	repair	RIA92998.1	QKYT01000113.1	67237	68771
Glomeromycotina	Glomus cerebriforme	BRCA2	repair	RIA85350.1	QKYT01000431.1	12507	15864
Glomeromycotina	Gigaspora margarita	FANCU	repair	KAF0505769.1	WTPW01000495.1	171524	172576
Glomeromycotina	Gigaspora margarita	RAD51	repair	KAF0504898.1	WTPW01000501.1	311088	312608
Glomeromycotina	Gigaspora margarita	RAD51	repair	KAF0504899.1	WTPW01000501.1	311088	312608
Glomeromycotina	Gigaspora margarita	RAD51	repair	KAF0504900.1	WTPW01000501.1	311694	312608
Glomeromycotina	Gigaspora margarita	RAD51	repair	KAF0488439.1	WTPW01000684.1	24613	26476
Glomeromycotina	Gigaspora margarita	FANCV	repair	KAF0482738.1	WTPW01000756.1	134968	135962
Glomeromycotina	Gigaspora margarita	BRCA2	repair	KAF0381412.1	WTPW01002470.1	44166	47877
Kickxellomycotina	Coemansia reversa NRRL 1564	FANCL	core	PIA19577.1	KZ303486.1	326548	328071	300816
Kickxellomycotina	Coemansia reversa NRRL 1564	UBE2T	ubiquitination	PIA19465.1	KZ303486.1	27255	28333
Kickxellomycotina	Coemansia reversa NRRL 1564	FANCM	core	PIA19253.1	KZ303487.1	477473	479842
Kickxellomycotina	Coemansia reversa NRRL 1564	FANCD2	ID	PIA18579.1	KZ303489.1	183888	188297
Kickxellomycotina	Coemansia reversa NRRL 1564	FANCI	ID	PIA18244.1	KZ303490.1	31134	35171	560446
Kickxellomycotina	Coemansia reversa NRRL 1564	XPF	endonuclease	PIA18493.1	KZ303490.1	595617	598343
Kickxellomycotina	Coemansia reversa NRRL 1564	SLX4	endonuclease	PIA18173.1	KZ303491.1	419464	421781
Kickxellomycotina	Coemansia reversa NRRL 1564	SLX1	endonuclease	PIA17820.1	KZ303492.1	125266	126172
Kickxellomycotina	Coemansia reversa NRRL 1564	UBE2T	ubiquitination	PIA17634.1	KZ303493.1	167698	168156	75206
Kickxellomycotina	Coemansia reversa NRRL 1564	UBP1	deubiquitination	PIA17609.1	KZ303493.1	92950	95664
Kickxellomycotina	Coemansia reversa NRRL 1564	REV3	repair	PIA17338.1	KZ303495.1	372111	374840
Kickxellomycotina	Coemansia reversa NRRL 1564	MUS81	endonuclease	PIA17124.1	KZ303496.1	368612	370489
Kickxellomycotina	Coemansia reversa NRRL 1564	ERCC1	endonuclease	PIA16760.1	KZ303498.1	359283	359912
Kickxellomycotina	Coemansia reversa NRRL 1564	MHF1	activation	PIA16112.1	KZ303502.1	245070	245737
Kickxellomycotina	Coemansia reversa NRRL 1564	REV3	repair	PIA15972.1	KZ303503.1	284883	289326
Kickxellomycotina	Coemansia reversa NRRL 1564	UBE2T	ubiquitination	PIA14767.1	KZ303513.1	197027	197619
Kickxellomycotina	Coemansia reversa NRRL 1564	EME1	endonuclease	PIA14598.1	KZ303515.1	156299	158668
Kickxellomycotina	Coemansia reversa NRRL 1564	REV3	repair	PIA14409.1	KZ303517.1	34854	37346	125609
Kickxellomycotina	Coemansia reversa NRRL 1564	UBE2T	ubiquitination	PIA14469.1	KZ303517.1	162955	163978
Kickxellomycotina	Coemansia reversa NRRL 1564	FAN1	endonuclease	PIA13903.1	KZ303525.1	167252	169594
Kickxellomycotina	Coemansia reversa NRRL 1564	UBP1	deubiquitination	PIA13424.1	KZ303537.1	1416	3008
Kickxellomycotina	Coemansia reversa NRRL 1564	FANCJ	core	PIA13365.1	KZ303539.1	66309	69233
Kickxellomycotina	Coemansia reversa NRRL 1564	FANCJ	core	PIA13149.1	KZ303546.1	28185	31031
Kickxellomycotina	Zancudomyces culisetae	REV3	repair	OMH84304.1	LSSK01000219.1	17013	20790
Kickxellomycotina	Zancudomyces culisetae	FAN1	endonuclease	OMH84222.1	LSSK01000232.1	8730	11571
Kickxellomycotina	Zancudomyces culisetae	MUS81	endonuclease	OMH83600.1	LSSK01000356.1	42768	45255
Kickxellomycotina	Zancudomyces culisetae	SLX1	endonuclease	OMH83243.1	LSSK01000468.1	2501	2768
Kickxellomycotina	Zancudomyces culisetae	FANCM	core	OMH82903.1	LSSK01000564.1	79	2726
Kickxellomycotina	Zancudomyces culisetae	FANCD2	ID	OMH82503.1	LSSK01000650.1	1331	6693
Kickxellomycotina	Zancudomyces culisetae	FANCJ	core	OMH82001.1	LSSK01000763.1	9955	13704
Kickxellomycotina	Zancudomyces culisetae	FANCI	ID	OMH81125.1	LSSK01000969.1	1818	3479	1985
Kickxellomycotina	Zancudomyces culisetae	FANCI	ID	OMH81126.1	LSSK01000969.1	5464	5858
Kickxellomycotina	Zancudomyces culisetae	XPF	endonuclease	OMH80751.1	LSSK01001087.1	3031	4410
Kickxellomycotina	Zancudomyces culisetae	FANCJ	core	OMH80602.1	LSSK01001135.1	24635	28382
Kickxellomycotina	Smittium mucronatum	FANCI	ID	OLY85066.1	LSSL01000251.1	9743	13343
Kickxellomycotina	Smittium mucronatum	MUS81	endonuclease	OLY84563.1	LSSL01000453.1	5719	7496
Kickxellomycotina	Smittium mucronatum	FANCD2	ID	OLY84117.1	LSSL01000611.1	60659	63753
Kickxellomycotina	Smittium mucronatum	FANCJ	core	OLY83698.1	LSSL01000784.1	1114	2676
Kickxellomycotina	Smittium mucronatum	REV3	repair	OLY82996.1	LSSL01001130.1	9530	12364
Kickxellomycotina	Smittium mucronatum	UBE2T	ubiquitination	OLY82773.1	LSSL01001253.1	5316	5938
Kickxellomycotina	Smittium mucronatum	FANCM	core	OLY82176.1	LSSL01001814.1	18459	24965
Kickxellomycotina	Smittium mucronatum	UBE2T	ubiquitination	OLY81768.1	LSSL01002173.1	4652	5552
Kickxellomycotina	Smittium mucronatum	REV3	repair	OLY81429.1	LSSL01002465.1	7571	12889
Kickxellomycotina	Smittium mucronatum	FANCM	core	OLY81249.1	LSSL01002626.1	2589	10232
Kickxellomycotina	Smittium mucronatum	ERCC1	endonuclease	OLY80708.1	LSSL01003215.1	5808	6318
Kickxellomycotina	Smittium mucronatum	XPF	endonuclease	OLY78857.1	LSSL01005397.1	528	4365
Kickxellomycotina	Smittium mucronatum	FAN1	endonuclease	OLY78724.1	LSSL01005639.1	13451	17872
Kickxellomycotina	Smittium mucronatum	FANCL	core	OLY78156.1	LSSL01007138.1	5512	7630
Kickxellomycotina	Smittium mucronatum	FANCL	core	OLY77915.1	LSSL01007579.1	6378	8496
Kickxellomycotina	Smittium culicis	FANCI	ID	OMJ24792.1	LSSN01000276.1	2428	3057	22720
Kickxellomycotina	Smittium culicis	FANCM	core	OMJ24797.1	LSSN01000276.1	25777	32290
Kickxellomycotina	Smittium culicis	UBE2T	ubiquitination	OMJ24400.1	LSSN01000350.1	9655	10609
Kickxellomycotina	Smittium culicis	FANCJ	core	OMJ23568.1	LSSN01000523.1	48368	51573
Kickxellomycotina	Smittium culicis	FANCI	ID	OMJ23132.1	LSSN01000601.1	35429	36058
Kickxellomycotina	Smittium culicis	REV3	repair	OMJ22245.1	LSSN01000809.1	3246	6784
Kickxellomycotina	Smittium culicis	FANCJ	core	OMJ18951.1	LSSN01001615.1	983	4188
Kickxellomycotina	Smittium culicis	FAN1	endonuclease	OMJ17368.1	LSSN01002067.1	35667	38065
Kickxellomycotina	Smittium culicis	FANCI	ID	OMJ17225.1	LSSN01002105.1	2238	2867
Kickxellomycotina	Smittium culicis	XPF	endonuclease	OMJ16677.1	LSSN01002262.1	10157	11188	1010
Kickxellomycotina	Smittium culicis	XPF	endonuclease	OMJ16678.1	LSSN01002262.1	12198	14229
Kickxellomycotina	Smittium culicis	SLX4	endonuclease	OMJ15165.1	LSSN01002757.1	14076	18008
Kickxellomycotina	Smittium culicis	UBE2T	ubiquitination	OMJ14116.1	LSSN01003202.1	8345	9299
Kickxellomycotina	Smittium culicis	ATR	ubiquitination	OMJ14013.1	LSSN01003237.1	25190	27886
Kickxellomycotina	Smittium culicis	ERCC1	endonuclease	OMJ12129.1	LSSN01004125.1	2033	2686
Kickxellomycotina	Smittium culicis	REV3	repair	OMJ07874.1	LSSN01005946.1	179	3269
Kickxellomycotina	Smittium culicis	FANCD2	ID	OMJ07124.1	LSSN01006111.1	54520	54882
Kickxellomycotina	Smittium simulii	SLX1	endonuclease	PVU98113.1	MBFR01000003.1	55732	56769	51380
Kickxellomycotina	Smittium simulii	UBE2T	ubiquitination	PVU98092.1	MBFR01000003.1	5389	6470
Kickxellomycotina	Smittium simulii	FANCJ	core	PVU97932.1	MBFR01000005.1	125684	128247
Kickxellomycotina	Smittium simulii	FANCD2	ID	PVU97871.1	MBFR01000006.1	110004	113333	292
Kickxellomycotina	Smittium simulii	FANCD2	ID	PVU97872.1	MBFR01000006.1	113625	115382
Kickxellomycotina	Smittium simulii	FANCL	core	PVU97027.1	MBFR01000020.1	170554	176498
Kickxellomycotina	Smittium simulii	ERCC1	endonuclease	PVU95762.1	MBFR01000047.1	18354	19360
Kickxellomycotina	Smittium simulii	REV3	repair	PVU95465.1	MBFR01000056.1	16975	20397
Kickxellomycotina	Smittium simulii	FANCM	core	PVU93672.1	MBFR01000120.1	64977	73508
Kickxellomycotina	Smittium simulii	UBE2T	ubiquitination	PVU92793.1	MBFR01000149.1	38389	40537
Kickxellomycotina	Smittium simulii	MUS81	endonuclease	PVU89735.1	MBFR01000300.1	147	2558
Kickxellomycotina	Smittium simulii	UBE2T	ubiquitination	PVU89720.1	MBFR01000301.1	9207	9963
Kickxellomycotina	Smittium simulii	FANCI	ID	PVU89715.1	MBFR01000302.1	45226	47375	30547
Kickxellomycotina	Smittium simulii	FANCM	core	PVU89710.1	MBFR01000302.1	16828	22616
Kickxellomycotina	Smittium simulii	FANCI	ID	PVU89686.1	MBFR01000303.1	135008	135709	3731
Kickxellomycotina	Smittium simulii	FANCI	ID	PVU89687.1	MBFR01000303.1	139440	140948
Kickxellomycotina	Smittium simulii	FAN1	endonuclease	PVU89062.1	MBFR01000342.1	46358	48542	6904
Kickxellomycotina	Smittium simulii	FAN1	endonuclease	PVU89065.1	MBFR01000342.1	41638	45810
Kickxellomycotina	Smittium simulii	XPF	endonuclease	PVU88444.1	MBFR01000385.1	10023	11526
Kickxellomycotina	Smittium megazygosporum	REV3	repair	PVV04707.1	MBFS01000088.1	51747	55213
Kickxellomycotina	Smittium megazygosporum	FANCJ	core	PVV04678.1	MBFS01000094.1	30870	32381	8385
Kickxellomycotina	Smittium megazygosporum	FANCJ	core	PVV04679.1	MBFS01000094.1	40766	42277
Kickxellomycotina	Smittium megazygosporum	UBE2T	ubiquitination	PVV04030.1	MBFS01000168.1	6726	7989
Kickxellomycotina	Smittium megazygosporum	UBE2T	ubiquitination	PVV03621.1	MBFS01000210.1	23242	24147
Kickxellomycotina	Smittium megazygosporum	XPF	endonuclease	PVV02734.1	MBFS01000348.1	8920	12843
Kickxellomycotina	Smittium megazygosporum	FANCM	core	PVV02623.1	MBFS01000380.1	694	7329
Kickxellomycotina	Smittium megazygosporum	MUS81	endonuclease	PVV02454.1	MBFS01000455.1	29189	31942
Kickxellomycotina	Smittium megazygosporum	UBP1	deubiquitination	PVV02391.1	MBFS01000485.1	36429	37244
Kickxellomycotina	Smittium megazygosporum	SLX1	endonuclease	PVV01961.1	MBFS01000681.1	1184	2155
Kickxellomycotina	Smittium megazygosporum	FAN1	endonuclease	PVV01157.1	MBFS01001324.1	9335	13880
Kickxellomycotina	Smittium megazygosporum	FANCD2	ID	PVV01099.1	MBFS01001372.1	85	796
Kickxellomycotina	Smittium megazygosporum	FANCD2	ID	PVV00889.1	MBFS01001538.1	116	1151
Kickxellomycotina	Smittium megazygosporum	ERCC1	endonuclease	PVV00853.1	MBFS01001580.1	15010	16280
Kickxellomycotina	Smittium megazygosporum	REV3	repair	PVU94935.1	MBFS01002595.1	2415	5882
Kickxellomycotina	Smittium megazygosporum	FANCI	ID	PVU90263.1	MBFS01002974.1	17210	23639
Kickxellomycotina	Smittium megazygosporum	FAN1	endonuclease	PVU89527.1	MBFS01003037.1	2430	5671
Kickxellomycotina	Furculomyces boomerangus	FANCL	core	PVV00056.1	MBFT01000008.1	20619	24101
Kickxellomycotina	Furculomyces boomerangus	UBE2T	ubiquitination	PVU99504.1	MBFT01000033.1	22347	24317
Kickxellomycotina	Furculomyces boomerangus	FANCM	core	PVU99478.1	MBFT01000034.1	20195	26338
Kickxellomycotina	Furculomyces boomerangus	XPF	endonuclease	PVU99261.1	MBFT01000046.1	56049	59642
Kickxellomycotina	Furculomyces boomerangus	FANCI	ID	PVU97410.1	MBFT01000108.1	18724	24622
Kickxellomycotina	Furculomyces boomerangus	FANCJ	core	PVU96159.1	MBFT01000158.1	9904	13481
Kickxellomycotina	Furculomyces boomerangus	UBE2T	ubiquitination	PVU96021.1	MBFT01000161.1	31034	33563
Kickxellomycotina	Furculomyces boomerangus	FAN1	endonuclease	PVU94819.1	MBFT01000220.1	49601	52580
Kickxellomycotina	Furculomyces boomerangus	FANCD2	ID	PVU93253.1	MBFT01000328.1	58235	61387	5284
Kickxellomycotina	Furculomyces boomerangus	FANCD2	ID	PVU93254.1	MBFT01000328.1	56103	57052
Kickxellomycotina	Furculomyces boomerangus	UBE2T	ubiquitination	PVU92863.1	MBFT01000343.1	44854	45732
Kickxellomycotina	Furculomyces boomerangus	MUS81	endonuclease	PVU89547.1	MBFT01000535.1	84871	86890
Kickxellomycotina	Furculomyces boomerangus	SLX1	endonuclease	PVU84770.1	MBFT01001238.1	31254	32381
Kickxellomycotina	Smittium angustum	ERCC1	endonuclease	PWA03497.1	MBFU01000013.1	3306	4238
Kickxellomycotina	Smittium angustum	REV3	repair	PWA03240.1	MBFU01000024.1	103232	106844
Kickxellomycotina	Smittium angustum	MUS81	endonuclease	PWA02536.1	MBFU01000073.1	166256	168919
Kickxellomycotina	Smittium angustum	FANCI	ID	PWA01597.1	MBFU01000153.1	17838	23736
Kickxellomycotina	Smittium angustum	UBE2T	ubiquitination	PWA01309.1	MBFU01000194.1	8947	11481
Kickxellomycotina	Smittium angustum	FAN1	endonuclease	PWA01215.1	MBFU01000205.1	47441	50420
Kickxellomycotina	Smittium angustum	XPF	endonuclease	PWA00658.1	MBFU01000321.1	10344	13937
Kickxellomycotina	Smittium angustum	FANCD2	ID	PWA00428.1	MBFU01000334.1	55239	58391	5284
Kickxellomycotina	Smittium angustum	FANCD2	ID	PWA00429.1	MBFU01000334.1	53107	54056
Kickxellomycotina	Smittium angustum	FANCJ	core	PWA00233.1	MBFU01000350.1	4362	7939
Kickxellomycotina	Smittium angustum	MUS81	endonuclease	PWA00015.1	MBFU01000365.1	57698	59717
Kickxellomycotina	Smittium angustum	FANCM	core	PVZ99644.1	MBFU01000406.1	11028	19755
Kickxellomycotina	Smittium angustum	FANCI	ID	PVZ98243.1	MBFU01000574.1	19666	25564
Kickxellomycotina	Smittium angustum	SLX1	endonuclease	PVZ97746.1	MBFU01000746.1	39185	40312
Kickxellomycotina	Smittium angustum	UBP1	deubiquitination	PVZ97678.1	MBFU01000762.1	4100	5473
Kickxellomycotina	Smittium angustum	UBE2T	ubiquitination	PVZ97290.1	MBFU01000877.1	5548	6219
Kickxellomycotina	Smittium angustum	UBE2T	ubiquitination	PVZ97224.1	MBFU01000905.1	40659	41330
Kickxellomycotina	Smittium angustum	FANCI	ID	PVZ96972.1	MBFU01001053.1	20525	26423
Kickxellomycotina	Linderina pennispora	FANCD2	ID	ORX74404.1	MCFD01000001.1	1904709	1911906	1379087
Kickxellomycotina	Linderina pennispora	REV3	repair	ORX73789.1	MCFD01000001.1	532819	537546	273524
Kickxellomycotina	Linderina pennispora	UBE2T	ubiquitination	ORX73666.1	MCFD01000001.1	264022	264775
Kickxellomycotina	Linderina pennispora	MHF1	activation	ORX73231.1	MCFD01000002.1	1366773	1367504	1029036
Kickxellomycotina	Linderina pennispora	REV3	repair	ORX72765.1	MCFD01000002.1	338468	341762	775495
Kickxellomycotina	Linderina pennispora	UBE2T	ubiquitination	ORX73121.1	MCFD01000002.1	1117257	1117956
Kickxellomycotina	Linderina pennispora	FANCI	ID	ORX72413.1	MCFD01000003.1	1460747	1464916	168409
Kickxellomycotina	Linderina pennispora	FANCJ	core	ORX72489.1	MCFD01000003.1	1633325	1639951	634390
Kickxellomycotina	Linderina pennispora	UBE2T	ubiquitination	ORX72191.1	MCFD01000003.1	1005561	1006496
Kickxellomycotina	Linderina pennispora	FAN1	endonuclease	ORX70821.1	MCFD01000005.1	935448	938509
Kickxellomycotina	Linderina pennispora	SLX1	endonuclease	ORX70031.1	MCFD01000006.1	397842	398731
Kickxellomycotina	Linderina pennispora	FANCJ	core	ORX69163.1	MCFD01000008.1	554868	557450
Kickxellomycotina	Linderina pennispora	REV3	repair	ORX68792.1	MCFD01000009.1	732522	737005
Kickxellomycotina	Linderina pennispora	FANCM	core	ORX68305.1	MCFD01000010.1	512488	514791
Kickxellomycotina	Linderina pennispora	ERCC1	endonuclease	ORX68049.1	MCFD01000011.1	737061	737865
Kickxellomycotina	Linderina pennispora	UBP1	deubiquitination	ORX67084.1	MCFD01000013.1	164758	166264
Kickxellomycotina	Linderina pennispora	MUS81	endonuclease	ORX66766.1	MCFD01000014.1	169102	170922
Kickxellomycotina	Dimargaris cristalligena	FANCD2	ID	RKP40479.1	ML002208.1	103227	104138
Kickxellomycotina	Dimargaris cristalligena	ERCC1	endonuclease	RKP40058.1	ML002228.1	48519	49575
Kickxellomycotina	Dimargaris cristalligena	FANCL	core	RKP39694.1	ML002251.1	40506	44142
Kickxellomycotina	Dimargaris cristalligena	UBE2T	ubiquitination	RKP38474.1	ML002364.1	35317	36347
Kickxellomycotina	Dimargaris cristalligena	UBP1	deubiquitination	RKP38129.1	ML002402.1	14431	15653
Kickxellomycotina	Dimargaris cristalligena	XPF	endonuclease	RKP38070.1	ML002409.1	27081	30043
Kickxellomycotina	Dimargaris cristalligena	SLX4	endonuclease	RKP37522.1	ML002482.1	3417	4293
Kickxellomycotina	Dimargaris cristalligena	UBE2T	ubiquitination	RKP37486.1	ML002488.1	24279	25088
Kickxellomycotina	Dimargaris cristalligena	FANCJ	core	RKP37098.1	ML002544.1	13791	18209
Kickxellomycotina	Dimargaris cristalligena	ATR	ubiquitination	RKP36998.1	ML002561.1	14112	20075
Kickxellomycotina	Dimargaris cristalligena	REV3	repair	RKP36803.1	ML002592.1	12424	13649	4214
Kickxellomycotina	Dimargaris cristalligena	REV3	repair	RKP36804.1	ML002592.1	17863	20796
Kickxellomycotina	Dimargaris cristalligena	MUS81	endonuclease	RKP36400.1	ML002660.1	11118	13055
Kickxellomycotina	Dimargaris cristalligena	EME1	endonuclease	RKP36081.1	ML002723.1	8462	11008
Kickxellomycotina	Dimargaris cristalligena	REV3	repair	RKP35791.1	ML002787.1	760	4259
Kickxellomycotina	Dimargaris cristalligena	FANCI	ID	RKP34223.1	ML003301.1	6426	7868
Kickxellomycotina	Dimargaris cristalligena	FAN1	endonuclease	RKP34066.1	ML003380.1	2500	6353
Kickxellomycotina	Dimargaris cristalligena	UBE2T	ubiquitination	RKP33913.1	ML003470.1	3193	4435
Kickxellomycotina	Dimargaris cristalligena	UBP1	deubiquitination	RKP33737.1	ML003594.1	3767	5089
Kickxellomycotina	Dimargaris cristalligena	FANCM	core	RKP33636.1	ML003678.1	1279	2976
Kickxellomycotina	Dimargaris cristalligena	UBE2T	ubiquitination	RKP33521.1	ML003786.1	1397	2798
Kickxellomycotina	Coemansia reversa NRRL 1564	BRCA2	repair	PIA19457.1	KZ303486.1	12492	12899
Kickxellomycotina	Coemansia reversa NRRL 1564	FANCV	repair	PIA19360.1	KZ303487.1	704325	705577
Kickxellomycotina	Coemansia reversa NRRL 1564	FANCV	repair	PIA17123.1	KZ303496.1	367693	368325
Kickxellomycotina	Coemansia reversa NRRL 1564	FANCW	repair	PIA14848.1	KZ303512.1	209354	211909
Kickxellomycotina	Zancudomyces culisetae	RAD51	repair	OMH84649.1	LSSK01000167.1	1016	2655
Kickxellomycotina	Zancudomyces culisetae	BRCA2	repair	OMH84186.1	LSSK01000240.1	54518	58117
Kickxellomycotina	Zancudomyces culisetae	RAD51	repair	OMH83487.1	LSSK01000394.1	12786	13655
Kickxellomycotina	Zancudomyces culisetae	RAD51	repair	OMH79472.1	LSSK01001550.1	20090	20579
Kickxellomycotina	Smittium mucronatum	RAD51	repair	OLY80664.1	LSSL01003273.1	5007	6109
Kickxellomycotina	Smittium mucronatum	RAD51	repair	OLY79567.1	LSSL01004290.1	1927	2175
Kickxellomycotina	Smittium culicis	RAD51	repair	OMJ21466.1	LSSN01001001.1	8203	9706
Kickxellomycotina	Smittium culicis	RAD51	repair	OMJ08494.1	LSSN01005778.1	7992	9463
Kickxellomycotina	Smittium simulii	RAD51	repair	PVU90330.1	MBFR01000264.1	27861	29236
Kickxellomycotina	Smittium simulii	BRCA2	repair	PVU89671.1	MBFR01000303.1	7129	13119
Kickxellomycotina	Smittium megazygosporum	RAD51	repair	PVV05375.1	MBFS01000010.1	13889	15383
Kickxellomycotina	Smittium megazygosporum	RAD51	repair	PVV04488.1	MBFS01000115.1	52049	53598
Kickxellomycotina	Smittium megazygosporum	RAD51	repair	PVV04494.1	MBFS01000115.1	61194	63137
Kickxellomycotina	Smittium megazygosporum	BRCA2	repair	PVV01722.1	MBFS01000851.1	4730	10386
Kickxellomycotina	Furculomyces boomerangus	RAD51	repair	PVU96364.1	MBFT01000150.1	4856	6092
Kickxellomycotina	Furculomyces boomerangus	BRCA2	repair	PVU91246.1	MBFT01000433.1	42257	48097
Kickxellomycotina	Furculomyces boomerangus	BRCA2	repair	PVU88831.1	MBFT01000593.1	43470	45994
Kickxellomycotina	Smittium angustum	BRCA2	repair	PWA01933.1	MBFU01000120.1	45446	51286
Kickxellomycotina	Linderina pennispora	BRCA2	repair	ORX72199.1	MCFD01000003.1	1021663	1024896
Kickxellomycotina	Linderina pennispora	FANCV	repair	ORX66762.1	MCFD01000014.1	161291	161990
Kickxellomycotina	Linderina pennispora	FANCW	repair	ORX66461.1	MCFD01000015.1	96905	99661
Kickxellomycotina	Dimargaris cristalligena	FANCV	repair	RKP39478.1	ML002268.1	22200	23409
Kickxellomycotina	Dimargaris cristalligena	FANCW	repair	RKP38993.1	ML002309.1	29259	31570
Kickxellomycotina	Dimargaris cristalligena	BRCA2	repair	RKP38672.1	ML002340.1	4245	4709
Microsporidia	Trachipleistophora hominis	FANCW	repair	ELQ76110.1	JH993874.1	12772	14085
Microsporidia	Trachipleistophora hominis	RAD51	repair	ELQ75893.1	JH993906.1	4965	5972
Microsporidia	Trachipleistophora hominis	RAD51	repair	ELQ75018.1	JH993998.1	65157	66188
Microsporidia	Mitosporidium daphniae	RAD51	repair	KGG51533.1	JMKJ01000255.1	26877	28104
Microsporidia	Mitosporidium daphniae	FANCV	repair	KGG51268.1	JMKJ01000333.1	49034	49651	16710
Microsporidia	Mitosporidium daphniae	RAD51	repair	KGG51257.1	JMKJ01000333.1	32941	34224
Microsporidia	Tubulinosema ratisbonensis	RAD51	repair	RVD93403.1	RCSS01000019.1	4863	5879
Microsporidia	Tubulinosema ratisbonensis	FANCW	repair	RVD92136.1	RCSS01000299.1	13720	14973
Microsporidia	Tubulinosema ratisbonensis	RAD51	repair	RVD90575.1	RCSS01000842.1	1994	2998
Microsporidia	Thelohania contejeani	RAD51	repair	KAF7684466.1	SBIQ01000012.1	37829	38836
Microsporidia	Thelohania contejeani	FANCW	repair	KAF7684340.1	SBIQ01000017.1	38873	40216	12541
Microsporidia	Thelohania contejeani	RAD51	repair	KAF7684362.1	SBIQ01000017.1	52757	53767
Microsporidia	Nosema granulosis	RAD51	repair	KAF9764107.1	SBJO01000037.1	27827	28825
Microsporidia	Nosema granulosis	FANCW	repair	KAF9761860.1	SBJO01000252.1	5823	7073
Microsporidia	Nosema granulosis	RAD51	repair	KAF9761325.1	SBJO01000362.1	3742	4761
Microsporidia	Cucumispora dikerogammari	RAD51	repair	KAF7702697.1	SBJP01000058.1	22876	23892
Microsporidia	Cucumispora dikerogammari	RAD51	repair	KAF7696489.1	SBJP01000449.1	12535	13548
Microsporidia	Dictyocoela muelleri	RAD51	repair	KAG0440847.1	SDVU01000504.1	7730	8743
Microsporidia	Dictyocoela muelleri	RAD51	repair	KAG0438868.1	SDVU01001356.1	6240	7241
Microsporidia	Dictyocoela roeselum	RAD51	repair	KAG0420198.1	SDVW01000114.1	3	932
Microsporidia	Dictyocoela roeselum	RAD51	repair	KAG0419893.1	SDVW01000189.1	1480	2490
Microsporidia	Enterocytozoon bieneusi H348	RAD51	repair	EDQ31186.1	ABGB01000003.1	78418	79431
Microsporidia	Edhazardia aedis USNM 41457	RAD51	repair	EJW05219.1	AFBI03000008.1	293736	294737
Microsporidia	Edhazardia aedis USNM 41457	FANCW	repair	EJW02463.1	AFBI03000070.1	167938	169839
Microsporidia	Nematocida sp, 1 ERTm6	RAD51	repair	KFG27164.1	AKIJ01000001.1	366787	367803
Microsporidia	Encephalitozoon intestinalis ATCC 50506	FANCW	repair	ADM11612.1	CP001947.1	3259	4509
Microsporidia	Encephalitozoon intestinalis ATCC 50506	RAD51	repair	ADM12569.1	CP001952.1	82349	83353
Microsporidia	Encephalitozoon hellem ATCC 50504	FANCW	repair	AFM98379.1	CP002718.1	6707	7963
Microsporidia	Encephalitozoon hellem ATCC 50504	RAD51	repair	AFM99344.1	CP002724.1	81299	82303
Microsporidia	Encephalitozoon romaleae SJ-2008	FANCW	repair	AFN83098.1	CP003523.1	2479	3735
Microsporidia	Encephalitozoon romaleae SJ-2008	RAD51	repair	AFN84051.1	CP003530.1	79855	80859
Microsporidia	Vavraia culicis subsp, floridensis	FANCW	repair	ELA47627.1	GL877414.1	1609	2925
Microsporidia	Vavraia culicis subsp, floridensis	RAD51	repair	ELA47458.1	GL877418.1	115107	116138
Microsporidia	Vavraia culicis subsp, floridensis	RAD51	repair	ELA46012.1	GL877471.1	216	1205
Microsporidia	Vittaforma corneae ATCC 50505	RAD51	repair	ELA42927.1	JH370130.1	330033	331028
Microsporidia	Vittaforma corneae ATCC 50505	FANCW	repair	ELA41634.1	JH370140.1	340	1590
Microsporidia	Nematocida parisii ERTm1	RAD51	repair	EIJ94865.1	JH605023.1	569730	570755
Microsporidia	Ordospora colligata OC4	FANCW	repair	KHN69512.1	JOKQ01000006.1	10789	12081
Microsporidia	Ordospora colligata OC4	RAD51	repair	KHN68850.1	JOKQ01000012.1	83269	84267
Microsporidia	Nosema ceranae	FANCW	repair	KKO75512.1	JPQZ01000019.1	44611	45894
Microsporidia	Nosema ceranae	RAD51	repair	KKO75157.1	JPQZ01000030.1	29930	30940
Microsporidia	Nosema ceranae	RAD51	repair	KKO74715.1	JPQZ01000049.1	4562	5560
Microsporidia	Nosema bombycis CQ1	FANCW	repair	EOB15228.1	KB908915.1	118856	120103
Microsporidia	Nosema bombycis CQ1	RAD51	repair	EOB11895.1	KB909575.1	1861	2862
Microsporidia	Nosema bombycis CQ1	RAD51	repair	EOB11223.1	KB910302.1	827	1417
Microsporidia	Nosema bombycis CQ1	RAD51	repair	EOB11224.1	KB910302.1	1435	1827
Microsporidia	Nosema apis BRL 01	FANCW	repair	EQB62005.1	KE647051.1	12628	13767
Microsporidia	Nosema apis BRL 01	RAD51	repair	EQB60701.1	KE647251.1	8533	9537
Microsporidia	Nosema apis BRL 01	RAD51	repair	EQB60630.1	KE647266.1	18867	19922
Microsporidia	Anncaliia algerae PRA339	FANCW	repair	KCZ81870.1	KK365136.1	235720	236973
Microsporidia	Anncaliia algerae PRA339	RAD51	repair	KCZ81425.1	KK365143.1	123812	124825
Microsporidia	Anncaliia algerae PRA339	RAD51	repair	KCZ79458.1	KK365272.1	11143	12147
Microsporidia	Pseudoloma neurophilia	RAD51	repair	KRH93297.1	LGUB01000396.1	61	1077
Microsporidia	Nematocida sp, ERTm5	RAD51	repair	OAG30624.1	LTDK01000174.1	203808	204824
Microsporidia	Nematocida displodere	RAD51	repair	OAG31748.1	LTDL01000014.1	272715	273728
Microsporidia	Hepatospora eriocheir	RAD51	repair	ORD96532.1	LVKB01000081.1	1779	2174
Microsporidia	Enterospora canceri	RAD51	repair	ORD94454.1	LWDP01000020.1	21078	22091
Microsporidia	Amphiamblys sp, WSBS2006	RAD51	repair	OIR58962.1	MKPU01000005.1	34281	35324
Microsporidia	Amphiamblys sp, WSBS2006	BRCA2	repair	OIR57862.1	MKPU01000054.1	16911	18797
Microsporidia	Amphiamblys sp, WSBS2006	RAD51	repair	OIR57801.1	MKPU01000058.1	13610	14611
Microsporidia	Enterocytozoon hepatopenaei	RAD51	repair	OQS55103.1	MNPJ01000014.1	183657	184664
Microsporidia	Hamiltosporidium magnivora	RAD51	repair	TBU02671.1	PITI01001066.1	440	1444
Microsporidia	Hamiltosporidium magnivora	FANCW	repair	TBU01526.1	PITI01001323.1	1	612
Microsporidia	Hamiltosporidium magnivora	RAD51	repair	TBU00721.1	PITI01001553.1	3326	4128
Microsporidia	Hamiltosporidium magnivora	FANCW	repair	TBT99925.1	PITI01001801.1	1242	2546
Microsporidia	Hamiltosporidium magnivora	RAD51	repair	TBT99232.1	PITI01002050.1	447	1618
Microsporidia	Hamiltosporidium tvaerminnensis	FANCW	repair	TBU12622.1	PITK01000691.1	6105	10211
Microsporidia	Hamiltosporidium tvaerminnensis	RAD51	repair	TBU10985.1	PITK01001445.1	1	723
Microsporidia	Hamiltosporidium tvaerminnensis	RAD51	repair	TBU10564.1	PITK01001679.1	1380	2707
Mortierellomycotina	Linnemannia zychae	XPF	endonuclease	KAF9913274.1	JAAAHU010000001.1	163317	166950
Mortierellomycotina	Linnemannia zychae	FANCI	ID	KAF9913165.1	JAAAHU010000002.1	281769	289416
Mortierellomycotina	Linnemannia zychae	UBP1	deubiquitination	KAF9912637.1	JAAAHU010000007.1	304870	308121
Mortierellomycotina	Linnemannia zychae	REV3	repair	KAF9912391.1	JAAAHU010000009.1	216763	222199
Mortierellomycotina	Linnemannia zychae	EME1	endonuclease	KAF9911798.1	JAAAHU010000015.1	27067	30892	195531
Mortierellomycotina	Linnemannia zychae	FANCD2	ID	KAF9911840.1	JAAAHU010000015.1	226423	235046
Mortierellomycotina	Linnemannia zychae	ERCC1	endonuclease	KAF9911577.1	JAAAHU010000018.1	138032	139623	64828
Mortierellomycotina	Linnemannia zychae	FANCM	core	KAF9911565.1	JAAAHU010000018.1	74795	79467
Mortierellomycotina	Linnemannia zychae	FANCJ	core	KAF9911357.1	JAAAHU010000021.1	85379	88830
Mortierellomycotina	Linnemannia zychae	MHF2	activation	KAF9910780.1	JAAAHU010000028.1	52815	53710
Mortierellomycotina	Linnemannia zychae	UBE2T	ubiquitination	KAF9910042.1	JAAAHU010000039.1	36177	38495
Mortierellomycotina	Linnemannia zychae	MHF1	activation	KAF9909444.1	JAAAHU010000049.1	136069	136855
Mortierellomycotina	Linnemannia zychae	SLX4	endonuclease	KAF9909362.1	JAAAHU010000050.1	86231	94137
Mortierellomycotina	Linnemannia zychae	ATR	ubiquitination	KAF9908954.1	JAAAHU010000057.1	96648	107201	12226
Mortierellomycotina	Linnemannia zychae	REV3	repair	KAF9908957.1	JAAAHU010000057.1	119427	125438
Mortierellomycotina	Linnemannia zychae	MUS81	endonuclease	KAF9907634.1	JAAAHU010000083.1	69575	72060
Mortierellomycotina	Linnemannia zychae	FANCJ	core	KAF9907262.1	JAAAHU010000091.1	41958	47384
Mortierellomycotina	Linnemannia zychae	REV3	repair	KAF9906258.1	JAAAHU010000115.1	47059	58802
Mortierellomycotina	Linnemannia zychae	UBE2T	ubiquitination	KAF9905494.1	JAAAHU010000134.1	61007	62718
Mortierellomycotina	Linnemannia zychae	FANCO	core	KAF9904885.1	JAAAHU010000153.1	56305	58171
Mortierellomycotina	Linnemannia zychae	UBE2T	ubiquitination	KAF9904617.1	JAAAHU010000161.1	49969	51292
Mortierellomycotina	Linnemannia zychae	UBE2T	ubiquitination	KAF9904237.1	JAAAHU010000174.1	2744	4113
Mortierellomycotina	Linnemannia zychae	UBE2T	ubiquitination	KAF9904012.1	JAAAHU010000183.1	61238	63035
Mortierellomycotina	Linnemannia zychae	FAN1	endonuclease	KAF9901708.1	JAAAHU010000293.1	31339	35419
Mortierellomycotina	Modicella reniformis	ERCC1	endonuclease	KAG0007136.1	JAAAHW010000008.1	23902	25387
Mortierellomycotina	Modicella reniformis	FANCI	ID	KAG0002734.1	JAAAHW010000413.1	175	6374
Mortierellomycotina	Modicella reniformis	MHF1	activation	KAG0000688.1	JAAAHW010000604.1	3340	3830
Mortierellomycotina	Modicella reniformis	XPF	endonuclease	KAF9988517.1	JAAAHW010003124.1	4905	8561
Mortierellomycotina	Modicella reniformis	MUS81	endonuclease	KAF9984788.1	JAAAHW010003354.1	2014	4483
Mortierellomycotina	Modicella reniformis	REV3	repair	KAF9984327.1	JAAAHW010003396.1	3253	8446
Mortierellomycotina	Modicella reniformis	FANCM	core	KAF9983232.1	JAAAHW010003499.1	1662	6315
Mortierellomycotina	Modicella reniformis	FANCD2	ID	KAF9963205.1	JAAAHW010006313.1	258	6679
Mortierellomycotina	Modicella reniformis	UBE2T	ubiquitination	KAF9963043.1	JAAAHW010006329.1	5454	6428
Mortierellomycotina	Modicella reniformis	FAN1	endonuclease	KAF9959989.1	JAAAHW010006482.1	1494	5372
Mortierellomycotina	Modicella reniformis	REV3	repair	KAF9956248.1	JAAAHW010006703.1	974	1498	526
Mortierellomycotina	Modicella reniformis	REV3	repair	KAF9956249.1	JAAAHW010006703.1	2024	6189
Mortierellomycotina	Modicella reniformis	MHF2	activation	KAF9951147.1	JAAAHW010007110.1	120	298
Mortierellomycotina	Modicella reniformis	SLX4	endonuclease	KAF9948424.1	JAAAHW010007422.1	1136	2451
Mortierellomycotina	Modicella reniformis	EME1	endonuclease	KAF9940289.1	JAAAHW010009468.1	5076	9602
Mortierellomycotina	Modicella reniformis	FANCL	core	KAF9939158.1	JAAAHW010009550.1	4116	5564
Mortierellomycotina	Modicella reniformis	UBE2T	ubiquitination	KAF9938366.1	JAAAHW010009607.1	5658	6917
Mortierellomycotina	Modicella reniformis	UBE2T	ubiquitination	KAF9935019.1	JAAAHW010009892.1	3656	4977
Mortierellomycotina	Modicella reniformis	FANCO	core	KAF9934557.1	JAAAHW010009911.1	1552	3485
Mortierellomycotina	Modicella reniformis	REV3	repair	KAF9931664.1	JAAAHW010010040.1	947	4417
Mortierellomycotina	Modicella reniformis	UBE2T	ubiquitination	KAF9931513.1	JAAAHW010010054.1	2426	4549
Mortierellomycotina	Mortierella antarctica	MUS81	endonuclease	KAF9991178.1	JAAAIB010000002.1	6203	12248
Mortierellomycotina	Mortierella antarctica	FANCL	core	KAF9990683.1	JAAAIB010000011.1	129880	131143
Mortierellomycotina	Mortierella antarctica	FANCJ	core	KAF9990293.1	JAAAIB010000019.1	46811	50365
Mortierellomycotina	Mortierella antarctica	UBP1	deubiquitination	KAF9989904.1	JAAAIB010000029.1	74590	77738
Mortierellomycotina	Mortierella antarctica	MHF2	activation	KAF9989753.1	JAAAIB010000033.1	81692	82407
Mortierellomycotina	Mortierella antarctica	XPF	endonuclease	KAF9989106.1	JAAAIB010000054.1	72256	77073
Mortierellomycotina	Mortierella antarctica	ATR	ubiquitination	KAF9988600.1	JAAAIB010000073.1	56411	67024
Mortierellomycotina	Mortierella antarctica	FANCM	core	KAF9987996.1	JAAAIB010000093.1	38514	44617
Mortierellomycotina	Mortierella antarctica	FANCI	ID	KAF9987587.1	JAAAIB010000107.1	12365	19446
Mortierellomycotina	Mortierella antarctica	ERCC1	endonuclease	KAF9986057.1	JAAAIB010000174.1	1429	2924
Mortierellomycotina	Mortierella antarctica	UBE2T	ubiquitination	KAF9984892.1	JAAAIB010000234.1	31383	32957
Mortierellomycotina	Mortierella antarctica	SLX4	endonuclease	KAF9984667.1	JAAAIB010000246.1	27939	32972
Mortierellomycotina	Mortierella antarctica	REV3	repair	KAF9984190.1	JAAAIB010000274.1	6697	11093
Mortierellomycotina	Mortierella antarctica	FANCJ	core	KAF9984021.1	JAAAIB010000285.1	3494	9265
Mortierellomycotina	Mortierella antarctica	REV3	repair	KAF9983535.1	JAAAIB010000322.1	12098	17965
Mortierellomycotina	Mortierella antarctica	REV3	repair	KAF9982575.1	JAAAIB010000396.1	18540	21200	93
Mortierellomycotina	Mortierella antarctica	REV3	repair	KAF9982576.1	JAAAIB010000396.1	21293	25662
Mortierellomycotina	Mortierella antarctica	UBE2T	ubiquitination	KAF9982192.1	JAAAIB010000431.1	208	1069
Mortierellomycotina	Mortierella antarctica	FANCO	core	KAF9981573.1	JAAAIB010000492.1	4006	5358
Mortierellomycotina	Mortierella antarctica	FANCD2	ID	KAF9981163.1	JAAAIB010000540.1	93	6890
Mortierellomycotina	Mortierella antarctica	UBE2T	ubiquitination	KAF9980360.1	JAAAIB010000649.1	7008	8021
Mortierellomycotina	Entomortierella chlamydospora	FANCM	core	KAG0006258.1	JAAAIC010000003.1	47777	56190
Mortierellomycotina	Entomortierella chlamydospora	FANCJ	core	KAG0006130.1	JAAAIC010000006.1	73876	79365
Mortierellomycotina	Entomortierella chlamydospora	REV3	repair	KAG0005286.1	JAAAIC010000031.1	55453	61308
Mortierellomycotina	Entomortierella chlamydospora	MUS81	endonuclease	KAG0005093.1	JAAAIC010000039.1	3237	5939
Mortierellomycotina	Entomortierella chlamydospora	FAN1	endonuclease	KAG0005039.1	JAAAIC010000042.1	11923	15880
Mortierellomycotina	Entomortierella chlamydospora	REV3	repair	KAG0004954.1	JAAAIC010000046.1	40430	46135
Mortierellomycotina	Entomortierella chlamydospora	REV3	repair	KAG0004858.1	JAAAIC010000050.1	38445	43036
Mortierellomycotina	Entomortierella chlamydospora	UBE2T	ubiquitination	KAG0003117.1	JAAAIC010000133.1	39509	40699
Mortierellomycotina	Entomortierella chlamydospora	ATR	ubiquitination	KAG0002584.1	JAAAIC010000163.1	30301	30970
Mortierellomycotina	Entomortierella chlamydospora	FANCI	ID	KAG0001818.1	JAAAIC010000212.1	14309	21213
Mortierellomycotina	Entomortierella chlamydospora	XPF	endonuclease	KAG0001137.1	JAAAIC010000261.1	28353	31932
Mortierellomycotina	Entomortierella chlamydospora	FANCJ	core	KAG0001055.1	JAAAIC010000269.1	29149	32580
Mortierellomycotina	Entomortierella chlamydospora	MHF1	activation	KAG0000849.1	JAAAIC010000283.1	7559	9842
Mortierellomycotina	Entomortierella chlamydospora	SLX4	endonuclease	KAF9999566.1	JAAAIC010000392.1	21315	26411
Mortierellomycotina	Entomortierella chlamydospora	FANCD2	ID	KAF9997114.1	JAAAIC010000669.1	10075	16470
Mortierellomycotina	Entomortierella chlamydospora	UBP1	deubiquitination	KAF9996191.1	JAAAIC010000807.1	6241	9324
Mortierellomycotina	Entomortierella chlamydospora	MHF2	activation	KAF9995849.1	JAAAIC010000860.1	13661	14370
Mortierellomycotina	Entomortierella chlamydospora	ERCC1	endonuclease	KAF9995481.1	JAAAIC010000930.1	6755	8344
Mortierellomycotina	Entomortierella chlamydospora	UBE2T	ubiquitination	KAF9995070.1	JAAAIC010001010.1	4212	6260
Mortierellomycotina	Entomortierella chlamydospora	FANCO	core	KAF9992504.1	JAAAIC010001717.1	2478	3216
Mortierellomycotina	Entomortierella chlamydospora	UBE2T	ubiquitination	KAF9992420.1	JAAAIC010001748.1	4904	5079
Mortierellomycotina	Entomortierella chlamydospora	UBE2T	ubiquitination	KAF9992252.1	JAAAIC010001824.1	525	1652
Mortierellomycotina	Podila clonocystis	FAN1	endonuclease	KAG0035376.1	JAAAIE010000006.1	73064	76954
Mortierellomycotina	Podila clonocystis	ERCC1	endonuclease	KAG0033876.1	JAAAIE010000041.1	50914	52480
Mortierellomycotina	Podila clonocystis	FANCM	core	KAG0033227.1	JAAAIE010000061.1	44201	48537
Mortierellomycotina	Podila clonocystis	UBP1	deubiquitination	KAG0032469.1	JAAAIE010000083.1	22395	24965
Mortierellomycotina	Podila clonocystis	SLX4	endonuclease	KAG0032118.1	JAAAIE010000096.1	2485	7525
Mortierellomycotina	Podila clonocystis	REV3	repair	KAG0031787.1	JAAAIE010000108.1	14965	21622
Mortierellomycotina	Podila clonocystis	UBE2T	ubiquitination	KAG0031289.1	JAAAIE010000128.1	438	2171
Mortierellomycotina	Podila clonocystis	FANCJ	core	KAG0031020.1	JAAAIE010000139.1	19185	22459
Mortierellomycotina	Podila clonocystis	UBE2T	ubiquitination	KAG0028735.1	JAAAIE010000237.1	10776	11717
Mortierellomycotina	Podila clonocystis	REV3	repair	KAG0028021.1	JAAAIE010000272.1	26923	31388
Mortierellomycotina	Podila clonocystis	SLX1	endonuclease	KAG0026258.1	JAAAIE010000368.1	8045	9701
Mortierellomycotina	Podila clonocystis	FANCD2	ID	KAG0025316.1	JAAAIE010000427.1	3868	10176
Mortierellomycotina	Podila clonocystis	ATR	ubiquitination	KAG0025132.1	JAAAIE010000441.1	251	3065
Mortierellomycotina	Podila clonocystis	FANCL	core	KAG0024688.1	JAAAIE010000463.1	19416	21316
Mortierellomycotina	Podila clonocystis	REV3	repair	KAG0024517.1	JAAAIE010000469.1	1006	6223
Mortierellomycotina	Podila clonocystis	FANCI	ID	KAG0023662.1	JAAAIE010000500.1	18167	25212
Mortierellomycotina	Podila clonocystis	XPF	endonuclease	KAG0022711.1	JAAAIE010000540.1	13523	16990
Mortierellomycotina	Podila clonocystis	MUS81	endonuclease	KAG0021926.1	JAAAIE010000576.1	18694	23970
Mortierellomycotina	Podila clonocystis	MHF2	activation	KAG0020060.1	JAAAIE010000659.1	5927	6778
Mortierellomycotina	Podila clonocystis	DPOLN	repair	KAG0018810.1	JAAAIE010000728.1	11631	12254
Mortierellomycotina	Podila clonocystis	UBE2T	ubiquitination	KAG0017612.1	JAAAIE010000805.1	7597	9186
Mortierellomycotina	Podila clonocystis	UBE2T	ubiquitination	KAG0014511.1	JAAAIE010001055.1	7041	7936
Mortierellomycotina	Podila clonocystis	EME1	endonuclease	KAG0013941.1	JAAAIE010001116.1	4184	7110
Mortierellomycotina	Podila clonocystis	UBP1	deubiquitination	KAG0013664.1	JAAAIE010001149.1	8057	9372
Mortierellomycotina	Podila clonocystis	ATR	ubiquitination	KAG0013511.1	JAAAIE010001169.1	3418	9603
Mortierellomycotina	Gryganskiella cystojenkinii	MUS81	endonuclease	KAG0057282.1	JAAAIG010000010.1	58785	61180
Mortierellomycotina	Gryganskiella cystojenkinii	SLX1	endonuclease	KAG0057020.1	JAAAIG010000015.1	53896	54742
Mortierellomycotina	Gryganskiella cystojenkinii	ATR	ubiquitination	KAG0055729.1	JAAAIG010000045.1	39958	50609
Mortierellomycotina	Gryganskiella cystojenkinii	FANCD2	ID	KAG0054908.1	JAAAIG010000071.1	46063	51663
Mortierellomycotina	Gryganskiella cystojenkinii	FAN1	endonuclease	KAG0054639.1	JAAAIG010000079.1	47692	51462	32731
Mortierellomycotina	Gryganskiella cystojenkinii	UBE2T	ubiquitination	KAG0054629.1	JAAAIG010000079.1	18731	19814
Mortierellomycotina	Gryganskiella cystojenkinii	FANCL	core	KAG0053592.1	JAAAIG010000113.1	2681	4360
Mortierellomycotina	Gryganskiella cystojenkinii	FANCJ	core	KAG0052493.1	JAAAIG010000158.1	47914	51443
Mortierellomycotina	Gryganskiella cystojenkinii	REV3	repair	KAG0052251.1	JAAAIG010000168.1	31371	37025
Mortierellomycotina	Gryganskiella cystojenkinii	REV3	repair	KAG0052062.1	JAAAIG010000176.1	41806	51162
Mortierellomycotina	Gryganskiella cystojenkinii	FANCI	ID	KAG0051669.1	JAAAIG010000191.1	5771	13192
Mortierellomycotina	Gryganskiella cystojenkinii	XPF	endonuclease	KAG0050984.1	JAAAIG010000223.1	11835	15559
Mortierellomycotina	Gryganskiella cystojenkinii	UBE2T	ubiquitination	KAG0050242.1	JAAAIG010000261.1	3889	5373
Mortierellomycotina	Gryganskiella cystojenkinii	UBE2T	ubiquitination	KAG0049404.1	JAAAIG010000308.1	1304	2541
Mortierellomycotina	Gryganskiella cystojenkinii	ERCC1	endonuclease	KAG0047266.1	JAAAIG010000455.1	17400	18862
Mortierellomycotina	Gryganskiella cystojenkinii	REV3	repair	KAG0046869.1	JAAAIG010000484.1	9584	15525
Mortierellomycotina	Gryganskiella cystojenkinii	MHF2	activation	KAG0046410.1	JAAAIG010000524.1	7850	8546
Mortierellomycotina	Gryganskiella cystojenkinii	UBP1	deubiquitination	KAG0045201.1	JAAAIG010000641.1	388	3604
Mortierellomycotina	Gryganskiella cystojenkinii	EME1	endonuclease	KAG0044786.1	JAAAIG010000689.1	8333	10911
Mortierellomycotina	Gryganskiella cystojenkinii	FANCM	core	KAG0041327.1	JAAAIG010001411.1	192	5531
Mortierellomycotina	Podila epicladia	UBE2T	ubiquitination	KAG0100784.1	JAAAIK010000002.1	31832	32767
Mortierellomycotina	Podila epicladia	SLX4	endonuclease	KAG0099950.1	JAAAIK010000028.1	42286	47370
Mortierellomycotina	Podila epicladia	UBE2T	ubiquitination	KAG0098404.1	JAAAIK010000102.1	9723	11040
Mortierellomycotina	Podila epicladia	REV3	repair	KAG0097700.1	JAAAIK010000149.1	43742	49523
Mortierellomycotina	Podila epicladia	XPF	endonuclease	KAG0097557.1	JAAAIK010000158.1	42380	45871
Mortierellomycotina	Podila epicladia	FAN1	endonuclease	KAG0097390.1	JAAAIK010000169.1	28774	32652
Mortierellomycotina	Podila epicladia	FANCM	core	KAG0096837.1	JAAAIK010000212.1	20628	25132
Mortierellomycotina	Podila epicladia	FANCJ	core	KAG0096794.1	JAAAIK010000215.1	3174	7219
Mortierellomycotina	Podila epicladia	ERCC1	endonuclease	KAG0096489.1	JAAAIK010000240.1	13598	19303
Mortierellomycotina	Podila epicladia	UBE2T	ubiquitination	KAG0096449.1	JAAAIK010000243.1	5168	6892
Mortierellomycotina	Podila epicladia	EME1	endonuclease	KAG0095201.1	JAAAIK010000366.1	1808	5732
Mortierellomycotina	Podila epicladia	REV3	repair	KAG0095183.1	JAAAIK010000369.1	20809	25289
Mortierellomycotina	Podila epicladia	FANCI	ID	KAG0095160.1	JAAAIK010000371.1	59	6881
Mortierellomycotina	Podila epicladia	MHF2	activation	KAG0094925.1	JAAAIK010000396.1	23595	24471
Mortierellomycotina	Podila epicladia	ATR	ubiquitination	KAG0092823.1	JAAAIK010000549.1	2842	13244
Mortierellomycotina	Podila epicladia	FANCJ	core	KAG0092493.1	JAAAIK010000566.1	19101	22494
Mortierellomycotina	Podila epicladia	UBP1	deubiquitination	KAG0092016.1	JAAAIK010000594.1	5705	8460
Mortierellomycotina	Podila epicladia	SLX1	endonuclease	KAG0091750.1	JAAAIK010000610.1	272	1923
Mortierellomycotina	Podila epicladia	MUS81	endonuclease	KAG0089454.1	JAAAIK010000754.1	6314	11570
Mortierellomycotina	Podila epicladia	UBE2T	ubiquitination	KAG0089298.1	JAAAIK010000766.1	3574	5114
Mortierellomycotina	Podila epicladia	FANCD2	ID	KAG0088820.1	JAAAIK010000801.1	60	1391
Mortierellomycotina	Podila epicladia	REV3	repair	KAG0086049.1	JAAAIK010001049.1	13	6584
Mortierellomycotina	Podila epicladia	FANCD2	ID	KAG0082666.1	JAAAIK010001526.1	309	4444
Mortierellomycotina	Linnemannia exigua	FANCI	ID	KAG0281573.1	JAAAIL010000014.1	18895	26707
Mortierellomycotina	Linnemannia exigua	MHF2	activation	KAG0281456.1	JAAAIL010000018.1	52519	53457
Mortierellomycotina	Linnemannia exigua	MUS81	endonuclease	KAG0279007.1	JAAAIL010000155.1	28243	30092
Mortierellomycotina	Linnemannia exigua	SLX4	endonuclease	KAG0278966.1	JAAAIL010000157.1	28492	33903
Mortierellomycotina	Linnemannia exigua	UBE2T	ubiquitination	KAG0276874.1	JAAAIL010000329.1	24904	26278
Mortierellomycotina	Linnemannia exigua	REV3	repair	KAG0276519.1	JAAAIL010000363.1	501	5996
Mortierellomycotina	Linnemannia exigua	FANCJ	core	KAG0276503.1	JAAAIL010000365.1	6756	10425
Mortierellomycotina	Linnemannia exigua	FANCD2	ID	KAG0275935.1	JAAAIL010000421.1	14584	21466
Mortierellomycotina	Linnemannia exigua	XPF	endonuclease	KAG0275130.1	JAAAIL010000519.1	3379	7020
Mortierellomycotina	Linnemannia exigua	ERCC1	endonuclease	KAG0275022.1	JAAAIL010000533.1	2507	4134
Mortierellomycotina	Linnemannia exigua	UBE2T	ubiquitination	KAG0273418.1	JAAAIL010000748.1	16288	17706
Mortierellomycotina	Linnemannia exigua	EME1	endonuclease	KAG0273318.1	JAAAIL010000765.1	4103	7966
Mortierellomycotina	Linnemannia exigua	FANCL	core	KAG0273171.1	JAAAIL010000789.1	10888	11888
Mortierellomycotina	Linnemannia exigua	ATR	ubiquitination	KAG0273107.1	JAAAIL010000800.1	8099	15045
Mortierellomycotina	Linnemannia exigua	FANCM	core	KAG0272880.1	JAAAIL010000842.1	5399	9839
Mortierellomycotina	Linnemannia exigua	UBE2T	ubiquitination	KAG0272804.1	JAAAIL010000856.1	11835	13545
Mortierellomycotina	Linnemannia exigua	UBE2T	ubiquitination	KAG0270930.1	JAAAIL010001274.1	4923	7287
Mortierellomycotina	Linnemannia exigua	MHF1	activation	KAG0270810.1	JAAAIL010001302.1	5511	6476
Mortierellomycotina	Linnemannia exigua	FANCJ	core	KAG0268519.1	JAAAIL010001513.1	4966	9858
Mortierellomycotina	Linnemannia exigua	REV3	repair	KAG0267938.1	JAAAIL010001586.1	369	6402
Mortierellomycotina	Linnemannia exigua	REV3	repair	KAG0265703.1	JAAAIL010001729.1	4828	9113
Mortierellomycotina	Linnemannia exigua	UBE2T	ubiquitination	KAG0261204.1	JAAAIL010002052.1	204	1931
Mortierellomycotina	Linnemannia exigua	FANCO	core	KAG0260177.1	JAAAIL010002131.1	2251	4064
Mortierellomycotina	Linnemannia exigua	REV3	repair	KAG0255800.1	JAAAIL010002618.1	2026	2755
Mortierellomycotina	Linnemannia gamsii	FANCI	ID	KAG0298035.1	JAAAIM010000017.1	46742	54317
Mortierellomycotina	Linnemannia gamsii	FANCJ	core	KAG0297868.1	JAAAIM010000021.1	83932	89394
Mortierellomycotina	Linnemannia gamsii	XPF	endonuclease	KAG0296422.1	JAAAIM010000058.1	17243	20924
Mortierellomycotina	Linnemannia gamsii	FAN1	endonuclease	KAG0296357.1	JAAAIM010000059.1	27397	31469
Mortierellomycotina	Linnemannia gamsii	REV3	repair	KAG0296197.1	JAAAIM010000063.1	5822	13086
Mortierellomycotina	Linnemannia gamsii	REV3	repair	KAG0295698.1	JAAAIM010000077.1	24431	28838
Mortierellomycotina	Linnemannia gamsii	FANCM	core	KAG0295438.1	JAAAIM010000084.1	1684	6553
Mortierellomycotina	Linnemannia gamsii	SLX4	endonuclease	KAG0294069.1	JAAAIM010000132.1	10796	16114
Mortierellomycotina	Linnemannia gamsii	DPOLN	repair	KAG0293379.1	JAAAIM010000158.1	29456	32725
Mortierellomycotina	Linnemannia gamsii	ATR	ubiquitination	KAG0293331.1	JAAAIM010000160.1	13517	20430	16084
Mortierellomycotina	Linnemannia gamsii	REV3	repair	KAG0293336.1	JAAAIM010000160.1	36514	45003
Mortierellomycotina	Linnemannia gamsii	FANCL	core	KAG0292926.1	JAAAIM010000176.1	18128	20307
Mortierellomycotina	Linnemannia gamsii	UBE2T	ubiquitination	KAG0291519.1	JAAAIM010000238.1	29165	30568
Mortierellomycotina	Linnemannia gamsii	ERCC1	endonuclease	KAG0291372.1	JAAAIM010000246.1	43445	44948
Mortierellomycotina	Linnemannia gamsii	MHF2	activation	KAG0290685.1	JAAAIM010000279.1	10389	11273
Mortierellomycotina	Linnemannia gamsii	FANCO	core	KAG0288921.1	JAAAIM010000379.1	29873	31531
Mortierellomycotina	Linnemannia gamsii	UBE2T	ubiquitination	KAG0288676.1	JAAAIM010000394.1	29016	31454
Mortierellomycotina	Linnemannia gamsii	FANCD2	ID	KAG0288630.1	JAAAIM010000397.1	1988	8802
Mortierellomycotina	Linnemannia gamsii	EME1	endonuclease	KAG0288267.1	JAAAIM010000423.1	13799	17678
Mortierellomycotina	Linnemannia gamsii	MHF1	activation	KAG0285714.1	JAAAIM010000640.1	13803	14665
Mortierellomycotina	Linnemannia gamsii	UBP1	deubiquitination	KAG0284045.1	JAAAIM010000822.1	7996	11261
Mortierellomycotina	Linnemannia gamsii	UBE2T	ubiquitination	KAG0283829.1	JAAAIM010000851.1	14191	15441
Mortierellomycotina	Linnemannia gamsii	UBE2T	ubiquitination	KAG0282815.1	JAAAIM010000998.1	5141	7029
Mortierellomycotina	Linnemannia gamsii	UBP1	deubiquitination	KAG0282600.1	JAAAIM010001034.1	10369	13354
Mortierellomycotina	Linnemannia gamsii	MUS81	endonuclease	KAG0282522.1	JAAAIM010001049.1	11848	14399
Mortierellomycotina	Linnemannia gamsii	UBE2T	ubiquitination	KAG0282217.1	JAAAIM010001104.1	8829	10766
Mortierellomycotina	Linnemannia gamsii	FANCE	core	KAG0276651.1	JAAAIM010001665.1	3193	4414
Mortierellomycotina	Linnemannia gamsii	FANCJ	core	KAG0275228.1	JAAAIM010001881.1	602	4025
Mortierellomycotina	Dissophora globulifera	REV3	repair	KAG0330369.1	JAAAIP010000003.1	50945	57603
Mortierellomycotina	Dissophora globulifera	FANCJ	core	KAG0329215.1	JAAAIP010000020.1	105657	112883
Mortierellomycotina	Dissophora globulifera	UBE2T	ubiquitination	KAG0327841.1	JAAAIP010000047.1	56344	57606
Mortierellomycotina	Dissophora globulifera	FANCL	core	KAG0327689.1	JAAAIP010000050.1	19019	20913
Mortierellomycotina	Dissophora globulifera	XPF	endonuclease	KAG0326679.1	JAAAIP010000076.1	12329	15973
Mortierellomycotina	Dissophora globulifera	REV3	repair	KAG0326563.1	JAAAIP010000080.1	11457	15747
Mortierellomycotina	Dissophora globulifera	SLX1	endonuclease	KAG0325667.1	JAAAIP010000105.1	30436	30933
Mortierellomycotina	Dissophora globulifera	FANCD2	ID	KAG0324848.1	JAAAIP010000134.1	2660	9120
Mortierellomycotina	Dissophora globulifera	FANCM	core	KAG0323600.1	JAAAIP010000184.1	30296	35346
Mortierellomycotina	Dissophora globulifera	FAN1	endonuclease	KAG0322036.1	JAAAIP010000222.1	11489	15521
Mortierellomycotina	Dissophora globulifera	MUS81	endonuclease	KAG0321514.1	JAAAIP010000242.1	39782	42634
Mortierellomycotina	Dissophora globulifera	UBE2T	ubiquitination	KAG0320379.1	JAAAIP010000285.1	7981	9946
Mortierellomycotina	Dissophora globulifera	FANCO	core	KAG0317538.1	JAAAIP010000418.1	12759	14656
Mortierellomycotina	Dissophora globulifera	MHF2	activation	KAG0317254.1	JAAAIP010000433.1	4787	5740
Mortierellomycotina	Dissophora globulifera	REV3	repair	KAG0316944.1	JAAAIP010000450.1	10538	16568
Mortierellomycotina	Dissophora globulifera	FANCI	ID	KAG0316095.1	JAAAIP010000497.1	20431	24357
Mortierellomycotina	Dissophora globulifera	UBP1	deubiquitination	KAG0314198.1	JAAAIP010000636.1	7867	11144
Mortierellomycotina	Dissophora globulifera	ERCC1	endonuclease	KAG0312679.1	JAAAIP010000787.1	11242	12808
Mortierellomycotina	Dissophora globulifera	ATR	ubiquitination	KAG0312109.1	JAAAIP010000844.1	1001	12019
Mortierellomycotina	Dissophora globulifera	FANCI	ID	KAG0311005.1	JAAAIP010000983.1	1120	2381
Mortierellomycotina	Dissophora globulifera	UBE2T	ubiquitination	KAG0309356.1	JAAAIP010001199.1	3716	4663
Mortierellomycotina	Dissophora globulifera	FANCJ	core	KAG0307282.1	JAAAIP010001385.1	707	4321
Mortierellomycotina	Dissophora globulifera	UBE2T	ubiquitination	KAG0304881.1	JAAAIP010001651.1	786	2092
Mortierellomycotina	Podila humilis	ATR	ubiquitination	KAG0349509.1	JAAAIR010000004.1	71861	82511
Mortierellomycotina	Podila humilis	XPF	endonuclease	KAG0348609.1	JAAAIR010000034.1	41625	44625
Mortierellomycotina	Podila humilis	FANCL	core	KAG0347694.1	JAAAIR010000073.1	5462	7003
Mortierellomycotina	Podila humilis	FANCI	ID	KAG0346576.1	JAAAIR010000134.1	77	6749
Mortierellomycotina	Podila humilis	ERCC1	endonuclease	KAG0345762.1	JAAAIR010000190.1	26339	27129
Mortierellomycotina	Podila humilis	REV3	repair	KAG0345473.1	JAAAIR010000213.1	15660	22819
Mortierellomycotina	Podila humilis	FANCM	core	KAG0344141.1	JAAAIR010000336.1	9180	17516
Mortierellomycotina	Podila humilis	SLX4	endonuclease	KAG0343589.1	JAAAIR010000401.1	11081	16876
Mortierellomycotina	Podila humilis	EME1	endonuclease	KAG0341931.1	JAAAIR010000503.1	9958	15409
Mortierellomycotina	Podila humilis	MUS81	endonuclease	KAG0341131.1	JAAAIR010000551.1	446	6115
Mortierellomycotina	Podila humilis	FANCJ	core	KAG0340558.1	JAAAIR010000586.1	5974	11924
Mortierellomycotina	Podila humilis	REV3	repair	KAG0340133.1	JAAAIR010000615.1	8528	13047
Mortierellomycotina	Podila humilis	FAN1	endonuclease	KAG0339586.1	JAAAIR010000653.1	5250	9137
Mortierellomycotina	Podila humilis	FANCJ	core	KAG0335186.1	JAAAIR010001010.1	3792	7699
Mortierellomycotina	Podila humilis	UBE2T	ubiquitination	KAG0333984.1	JAAAIR010001136.1	7920	9727
Mortierellomycotina	Podila humilis	MHF2	activation	KAG0330786.1	JAAAIR010001517.1	3032	3784
Mortierellomycotina	Podila humilis	FANCD2	ID	KAG0328620.1	JAAAIR010001682.1	888	6384
Mortierellomycotina	Podila minutissima	FANCM	core	KAG0363760.1	JAAAIS010000004.1	79485	84158
Mortierellomycotina	Podila minutissima	FANCI	ID	KAG0363141.1	JAAAIS010000016.1	538	5567
Mortierellomycotina	Podila minutissima	UBP1	deubiquitination	KAG0361561.1	JAAAIS010000049.1	70419	71175
Mortierellomycotina	Podila minutissima	UBE2T	ubiquitination	KAG0359321.1	JAAAIS010000117.1	14574	15903
Mortierellomycotina	Podila minutissima	FANCJ	core	KAG0358707.1	JAAAIS010000139.1	43320	48661
Mortierellomycotina	Podila minutissima	UBE2T	ubiquitination	KAG0357918.1	JAAAIS010000170.1	29353	30278
Mortierellomycotina	Podila minutissima	UBE2T	ubiquitination	KAG0357862.1	JAAAIS010000172.1	453	2146
Mortierellomycotina	Podila minutissima	UBP1	deubiquitination	KAG0356769.1	JAAAIS010000225.1	1497	4253
Mortierellomycotina	Podila minutissima	FANCD2	ID	KAG0356563.1	JAAAIS010000236.1	10206	16428
Mortierellomycotina	Podila minutissima	FANCJ	core	KAG0356106.1	JAAAIS010000261.1	6455	9864
Mortierellomycotina	Podila minutissima	UBE2T	ubiquitination	KAG0354815.1	JAAAIS010000335.1	16172	17341
Mortierellomycotina	Podila minutissima	REV3	repair	KAG0354548.1	JAAAIS010000352.1	9355	14881
Mortierellomycotina	Podila minutissima	SLX1	endonuclease	KAG0353714.1	JAAAIS010000404.1	10958	12611
Mortierellomycotina	Podila minutissima	REV3	repair	KAG0353539.1	JAAAIS010000417.1	15706	22991
Mortierellomycotina	Podila minutissima	REV3	repair	KAG0353351.1	JAAAIS010000431.1	17271	23076
Mortierellomycotina	Podila minutissima	ERCC1	endonuclease	KAG0352807.1	JAAAIS010000474.1	25137	26142
Mortierellomycotina	Podila minutissima	FANCL	core	KAG0352122.1	JAAAIS010000527.1	1303	3258
Mortierellomycotina	Podila minutissima	ATR	ubiquitination	KAG0351390.1	JAAAIS010000604.1	7947	18329
Mortierellomycotina	Podila minutissima	MUS81	endonuclease	KAG0351226.1	JAAAIS010000622.1	706	14189
Mortierellomycotina	Podila minutissima	FAN1	endonuclease	KAG0347932.1	JAAAIS010000959.1	3602	7458
Mortierellomycotina	Podila minutissima	EME1	endonuclease	KAG0346773.1	JAAAIS010001082.1	1854	4786
Mortierellomycotina	Podila minutissima	MHF2	activation	KAG0346326.1	JAAAIS010001132.1	5180	6035
Mortierellomycotina	Podila minutissima	XPF	endonuclease	KAG0345703.1	JAAAIS010001201.1	35	3394
Mortierellomycotina	Podila minutissima	FANCI	ID	KAG0345124.1	JAAAIS010001263.1	6710	7903
Mortierellomycotina	Podila minutissima	SLX4	endonuclease	KAG0344103.1	JAAAIS010001413.1	3675	6131
Mortierellomycotina	Podila minutissima	UBE2T	ubiquitination	KAG0337237.1	JAAAIS010002174.1	101	1505
Mortierellomycotina	Gamsiella multidivaricata	ERCC1	endonuclease	KAG0370656.1	JAAAIT010000027.1	9905	11456	21480
Mortierellomycotina	Gamsiella multidivaricata	FANCJ	core	KAG0370665.1	JAAAIT010000027.1	32936	36482
Mortierellomycotina	Gamsiella multidivaricata	UBE2T	ubiquitination	KAG0369476.1	JAAAIT010000085.1	46342	48787
Mortierellomycotina	Gamsiella multidivaricata	UBE2T	ubiquitination	KAG0369272.1	JAAAIT010000096.1	46227	47499
Mortierellomycotina	Gamsiella multidivaricata	UBE2T	ubiquitination	KAG0368518.1	JAAAIT010000140.1	14351	15114
Mortierellomycotina	Gamsiella multidivaricata	REV3	repair	KAG0368297.1	JAAAIT010000154.1	19151	26776
Mortierellomycotina	Gamsiella multidivaricata	FAN1	endonuclease	KAG0367820.1	JAAAIT010000186.1	9368	13329
Mortierellomycotina	Gamsiella multidivaricata	XPF	endonuclease	KAG0366786.1	JAAAIT010000264.1	18156	21779
Mortierellomycotina	Gamsiella multidivaricata	MHF2	activation	KAG0366028.1	JAAAIT010000330.1	17293	18016
Mortierellomycotina	Gamsiella multidivaricata	FANCI	ID	KAG0365943.1	JAAAIT010000339.1	6863	14059
Mortierellomycotina	Gamsiella multidivaricata	ATR	ubiquitination	KAG0364892.1	JAAAIT010000448.1	12242	12890
Mortierellomycotina	Gamsiella multidivaricata	UBE2T	ubiquitination	KAG0364374.1	JAAAIT010000511.1	2137	3374
Mortierellomycotina	Gamsiella multidivaricata	REV3	repair	KAG0364263.1	JAAAIT010000525.1	5325	9725
Mortierellomycotina	Gamsiella multidivaricata	REV3	repair	KAG0363797.1	JAAAIT010000569.1	23	1247
Mortierellomycotina	Gamsiella multidivaricata	UBP1	deubiquitination	KAG0363121.1	JAAAIT010000606.1	2650	5752
Mortierellomycotina	Gamsiella multidivaricata	FANCM	core	KAG0362734.1	JAAAIT010000634.1	8858	13537
Mortierellomycotina	Gamsiella multidivaricata	FANCD2	ID	KAG0361306.1	JAAAIT010000733.1	9139	15714
Mortierellomycotina	Gamsiella multidivaricata	REV3	repair	KAG0360374.1	JAAAIT010000804.1	9290	14629
Mortierellomycotina	Gamsiella multidivaricata	MUS81	endonuclease	KAG0358139.1	JAAAIT010000989.1	762	11612
Mortierellomycotina	Gamsiella multidivaricata	FANCL	core	KAG0357499.1	JAAAIT010001054.1	5537	6662
Mortierellomycotina	Gamsiella multidivaricata	UBE2T	ubiquitination	KAG0354304.1	JAAAIT010001385.1	578	1767
Mortierellomycotina	Gamsiella multidivaricata	UBE2T	ubiquitination	KAG0354084.1	JAAAIT010001421.1	2650	3629
Mortierellomycotina	Gamsiella multidivaricata	SLX1	endonuclease	KAG0351763.1	JAAAIT010001827.1	80	639
Mortierellomycotina	Mortierella sp, AD032	ATR	ubiquitination	KAG0381061.1	JAAAIU010000010.1	52665	63705	60671
Mortierellomycotina	Mortierella sp, AD032	REV3	repair	KAG0381057.1	JAAAIU010000010.1	3034	8482
Mortierellomycotina	Mortierella sp, AD032	FANCO	core	KAG0380801.1	JAAAIU010000022.1	880	2500
Mortierellomycotina	Mortierella sp, AD032	MHF2	activation	KAG0380722.1	JAAAIU010000026.1	166	4340
Mortierellomycotina	Mortierella sp, AD032	FANCI	ID	KAG0380276.1	JAAAIU010000052.1	4251	12881
Mortierellomycotina	Mortierella sp, AD032	REV3	repair	KAG0379658.1	JAAAIU010000091.1	35819	43428
Mortierellomycotina	Mortierella sp, AD032	SLX4	endonuclease	KAG0378424.1	JAAAIU010000184.1	6271	9931
Mortierellomycotina	Mortierella sp, AD032	XPF	endonuclease	KAG0378338.1	JAAAIU010000191.1	20742	26213
Mortierellomycotina	Mortierella sp, AD032	UBE2T	ubiquitination	KAG0377997.1	JAAAIU010000222.1	14943	17089
Mortierellomycotina	Mortierella sp, AD032	UBE2T	ubiquitination	KAG0377895.1	JAAAIU010000232.1	15079	19744
Mortierellomycotina	Mortierella sp, AD032	REV3	repair	KAG0375993.1	JAAAIU010000426.1	59845	61666
Mortierellomycotina	Mortierella sp, AD032	MHF1	activation	KAG0375234.1	JAAAIU010000530.1	8758	9528
Mortierellomycotina	Mortierella sp, AD032	FANCJ	core	KAG0375170.1	JAAAIU010000539.1	51932	52893
Mortierellomycotina	Mortierella sp, AD032	FANCM	core	KAG0374158.1	JAAAIU010000697.1	3226	7691
Mortierellomycotina	Mortierella sp, AD032	FANCL	core	KAG0374144.1	JAAAIU010000700.1	12616	20783
Mortierellomycotina	Mortierella sp, AD032	UBE2T	ubiquitination	KAG0373809.1	JAAAIU010000761.1	50	3122
Mortierellomycotina	Mortierella sp, AD032	REV3	repair	KAG0373678.1	JAAAIU010000782.1	33981	38269
Mortierellomycotina	Mortierella sp, AD032	UBP1	deubiquitination	KAG0372599.1	JAAAIU010000997.1	34508	40544
Mortierellomycotina	Mortierella sp, AD032	MUS81	endonuclease	KAG0372548.1	JAAAIU010001009.1	8313	13740
Mortierellomycotina	Mortierella sp, AD032	FANCD2	ID	KAG0372089.1	JAAAIU010001118.1	1952	3835
Mortierellomycotina	Mortierella sp, AD032	FAN1	endonuclease	KAG0371657.1	JAAAIU010001229.1	11056	12468
Mortierellomycotina	Mortierella sp, AD032	UBE2T	ubiquitination	KAG0371532.1	JAAAIU010001266.1	16656	18015
Mortierellomycotina	Mortierella sp, AD032	FANCJ	core	KAG0371448.1	JAAAIU010001293.1	14938	16645
Mortierellomycotina	Mortierella sp, AD032	EME1	endonuclease	KAG0367393.1	JAAAIU010001669.1	4733	7085
Mortierellomycotina	Mortierella sp, AD032	UBE2T	ubiquitination	KAG0365846.1	JAAAIU010001863.1	4132	7094
Mortierellomycotina	Mortierella sp, AD032	ERCC1	endonuclease	KAG0365118.1	JAAAIU010001970.1	16959	20602
Mortierellomycotina	Mortierella sp, GBA30	FANCJ	core	KAG0216106.1	JAAAIV010000004.1	154284	159775
Mortierellomycotina	Mortierella sp, GBA30	REV3	repair	KAG0212832.1	JAAAIV010000036.1	42104	46427
Mortierellomycotina	Mortierella sp, GBA30	XPF	endonuclease	KAG0212587.1	JAAAIV010000040.1	67851	71373
Mortierellomycotina	Mortierella sp, GBA30	FANCO	core	KAG0212275.1	JAAAIV010000045.1	98406	98726
Mortierellomycotina	Mortierella sp, GBA30	MHF1	activation	KAG0211812.1	JAAAIV010000052.1	69697	71045
Mortierellomycotina	Mortierella sp, GBA30	MUS81	endonuclease	KAG0209919.1	JAAAIV010000085.1	69493	71931
Mortierellomycotina	Mortierella sp, GBA30	ATR	ubiquitination	KAG0209441.1	JAAAIV010000094.1	38923	49331
Mortierellomycotina	Mortierella sp, GBA30	FANCJ	core	KAG0209113.1	JAAAIV010000100.1	59427	62468
Mortierellomycotina	Mortierella sp, GBA30	FANCD2	ID	KAG0207657.1	JAAAIV010000130.1	47996	54658
Mortierellomycotina	Mortierella sp, GBA30	FANCL	core	KAG0206660.1	JAAAIV010000159.1	25388	26584
Mortierellomycotina	Mortierella sp, GBA30	MHF2	activation	KAG0205827.1	JAAAIV010000189.1	12074	12787
Mortierellomycotina	Mortierella sp, GBA30	FAN1	endonuclease	KAG0205744.1	JAAAIV010000192.1	36968	40864
Mortierellomycotina	Mortierella sp, GBA30	UBE2T	ubiquitination	KAG0205336.1	JAAAIV010000206.1	33039	33883
Mortierellomycotina	Mortierella sp, GBA30	FANCM	core	KAG0203440.1	JAAAIV010000276.1	23397	28632
Mortierellomycotina	Mortierella sp, GBA30	ERCC1	endonuclease	KAG0203016.1	JAAAIV010000297.1	14116	15563
Mortierellomycotina	Mortierella sp, GBA30	SLX4	endonuclease	KAG0201841.1	JAAAIV010000356.1	3419	8576
Mortierellomycotina	Mortierella sp, GBA30	REV3	repair	KAG0201748.1	JAAAIV010000361.1	8836	11313
Mortierellomycotina	Mortierella sp, GBA30	SLX1	endonuclease	KAG0201661.1	JAAAIV010000366.1	30507	32116
Mortierellomycotina	Mortierella sp, GBA30	FANCI	ID	KAG0200521.1	JAAAIV010000434.1	4300	11463
Mortierellomycotina	Mortierella sp, GBA30	UBE2T	ubiquitination	KAG0200390.1	JAAAIV010000443.1	13060	14281
Mortierellomycotina	Mortierella sp, GBA30	REV3	repair	KAG0199110.1	JAAAIV010000537.1	1742	7507
Mortierellomycotina	Mortierella sp, GBA30	UBE2T	ubiquitination	KAG0198843.1	JAAAIV010000561.1	17929	18925
Mortierellomycotina	Mortierella sp, GBA30	REV3	repair	KAG0198603.1	JAAAIV010000583.1	2736	9823
Mortierellomycotina	Mortierella sp, GBA30	UBP1	deubiquitination	KAG0197613.1	JAAAIV010000696.1	11108	14328
Mortierellomycotina	Mortierella sp, GBA30	UBE2T	ubiquitination	KAG0196261.1	JAAAIV010000950.1	219	1514
Mortierellomycotina	Mortierella sp, GBA43	FANCD2	ID	KAG0246993.1	JAAAIW010000001.1	90660	96830
Mortierellomycotina	Mortierella sp, GBA43	MUS81	endonuclease	KAG0246494.1	JAAAIW010000014.1	87019	89949
Mortierellomycotina	Mortierella sp, GBA43	ATR	ubiquitination	KAG0246449.1	JAAAIW010000015.1	72342	81505
Mortierellomycotina	Mortierella sp, GBA43	REV3	repair	KAG0246374.1	JAAAIW010000017.1	46638	50992
Mortierellomycotina	Mortierella sp, GBA43	ERCC1	endonuclease	KAG0245894.1	JAAAIW010000031.1	62491	64035
Mortierellomycotina	Mortierella sp, GBA43	REV3	repair	KAG0245565.1	JAAAIW010000042.1	67633	74366
Mortierellomycotina	Mortierella sp, GBA43	FANCJ	core	KAG0244286.1	JAAAIW010000064.1	12853	18805
Mortierellomycotina	Mortierella sp, GBA43	FANCI	ID	KAG0242738.1	JAAAIW010000098.1	1101	7943
Mortierellomycotina	Mortierella sp, GBA43	FANCJ	core	KAG0242257.1	JAAAIW010000107.1	20533	24020
Mortierellomycotina	Mortierella sp, GBA43	FAN1	endonuclease	KAG0240423.1	JAAAIW010000146.1	21474	25273
Mortierellomycotina	Mortierella sp, GBA43	XPF	endonuclease	KAG0239570.1	JAAAIW010000169.1	22588	26215
Mortierellomycotina	Mortierella sp, GBA43	REV3	repair	KAG0229741.1	JAAAIW010000342.1	13881	19681
Mortierellomycotina	Mortierella sp, GBA43	SLX4	endonuclease	KAG0229259.1	JAAAIW010000352.1	18411	23902
Mortierellomycotina	Mortierella sp, GBA43	FANCL	core	KAG0227739.1	JAAAIW010000394.1	5569	7099
Mortierellomycotina	Mortierella sp, GBA43	FANCO	core	KAG0222719.1	JAAAIW010000586.1	16014	17726
Mortierellomycotina	Mortierella sp, GBA43	UBE2T	ubiquitination	KAG0222258.1	JAAAIW010000622.1	10385	11494
Mortierellomycotina	Mortierella sp, GBA43	UBE2T	ubiquitination	KAG0221398.1	JAAAIW010000704.1	2402	3282
Mortierellomycotina	Mortierella sp, GBA43	UBE2T	ubiquitination	KAG0217820.1	JAAAIW010001007.1	7255	9211
Mortierellomycotina	Mortierella sp, GBA43	FANCM	core	KAG0217145.1	JAAAIW010001052.1	2405	7162
Mortierellomycotina	Mortierella sp, GBA43	MHF2	activation	KAG0213116.1	JAAAIW010001282.1	56	775
Mortierellomycotina	Mortierella sp, NVP41	UBE2T	ubiquitination	KAG0220176.1	JAAAIX010000004.1	21245	21299
Mortierellomycotina	Mortierella sp, NVP41	FANCJ	core	KAG0218376.1	JAAAIX010000043.1	40083	40813
Mortierellomycotina	Mortierella sp, NVP41	MHF2	activation	KAG0218095.1	JAAAIX010000051.1	18883	19028
Mortierellomycotina	Mortierella sp, NVP41	ERCC1	endonuclease	KAG0217869.1	JAAAIX010000057.1	813	1242
Mortierellomycotina	Mortierella sp, NVP41	XPF	endonuclease	KAG0217532.1	JAAAIX010000067.1	55508	55606
Mortierellomycotina	Mortierella sp, NVP41	MUS81	endonuclease	KAG0217115.1	JAAAIX010000080.1	4906	7404
Mortierellomycotina	Mortierella sp, NVP41	REV3	repair	KAG0216468.1	JAAAIX010000098.1	939	2302
Mortierellomycotina	Mortierella sp, NVP41	FANCI	ID	KAG0214023.1	JAAAIX010000161.1	8446	8523
Mortierellomycotina	Mortierella sp, NVP41	REV3	repair	KAG0212880.1	JAAAIX010000190.1	30455	32428
Mortierellomycotina	Mortierella sp, NVP41	UBP1	deubiquitination	KAG0212553.1	JAAAIX010000198.1	4319	4537
Mortierellomycotina	Mortierella sp, NVP41	FAN1	endonuclease	KAG0210009.1	JAAAIX010000277.1	94437	94615
Mortierellomycotina	Mortierella sp, NVP41	FANCM	core	KAG0208266.1	JAAAIX010000345.1	77481	77579
Mortierellomycotina	Mortierella sp, NVP41	UBE2T	ubiquitination	KAG0208237.1	JAAAIX010000346.1	2785	3018
Mortierellomycotina	Mortierella sp, NVP41	UBE2T	ubiquitination	KAG0208078.1	JAAAIX010000353.1	13366	13745
Mortierellomycotina	Mortierella sp, NVP41	ATR	ubiquitination	KAG0206912.1	JAAAIX010000401.1	44041	44402	41387
Mortierellomycotina	Mortierella sp, NVP41	REV3	repair	KAG0206909.1	JAAAIX010000401.1	3015	5438
Mortierellomycotina	Mortierella sp, NVP41	FANCJ	core	KAG0203919.1	JAAAIX010000526.1	15453	15464
Mortierellomycotina	Mortierella sp, NVP41	UBP1	deubiquitination	KAG0202999.1	JAAAIX010000575.1	3510	3536
Mortierellomycotina	Mortierella sp, NVP41	FANCO	core	KAG0202935.1	JAAAIX010000578.1	40597	40845
Mortierellomycotina	Mortierella sp, NVP41	UBE2T	ubiquitination	KAG0201604.1	JAAAIX010000661.1	138634	14029
Mortierellomycotina	Mortierella sp, NVP41	SLX4	endonuclease	KAG0201404.1	JAAAIX010000674.1	5080	5841
Mortierellomycotina	Mortierella sp, NVP41	FANCD2	ID	KAG0199249.1	JAAAIX010000851.1	15957	18154
Mortierellomycotina	Mortierella sp, NVP41	FANCL	core	KAG0199236.1	JAAAIX010000852.1	58672	58947
Mortierellomycotina	Actinomortierella wolfii	SLX1	endonuclease	KAG0245446.1	JAAAIY010000001.1	323021	323754
Mortierellomycotina	Actinomortierella wolfii	REV3	repair	KAG0244587.1	JAAAIY010000007.1	234660	240474
Mortierellomycotina	Actinomortierella wolfii	MUS81	endonuclease	KAG0244055.1	JAAAIY010000011.1	106667	109253
Mortierellomycotina	Actinomortierella wolfii	UBE2T	ubiquitination	KAG0242973.1	JAAAIY010000022.1	173880	175112
Mortierellomycotina	Actinomortierella wolfii	XPF	endonuclease	KAG0242467.1	JAAAIY010000028.1	37444	40930
Mortierellomycotina	Actinomortierella wolfii	FANCJ	core	KAG0241451.1	JAAAIY010000044.1	91558	95283
Mortierellomycotina	Actinomortierella wolfii	FANCD2	ID	KAG0240616.1	JAAAIY010000058.1	76074	86084
Mortierellomycotina	Actinomortierella wolfii	ERCC1	endonuclease	KAG0239872.1	JAAAIY010000072.1	62722	63968
Mortierellomycotina	Actinomortierella wolfii	UBE2T	ubiquitination	KAG0239348.1	JAAAIY010000080.1	49738	52425
Mortierellomycotina	Actinomortierella wolfii	MHF2	activation	KAG0238001.1	JAAAIY010000095.1	21850	25767
Mortierellomycotina	Actinomortierella wolfii	FAN1	endonuclease	KAG0237113.1	JAAAIY010000102.1	86506	92255	14914
Mortierellomycotina	Actinomortierella wolfii	UBE2T	ubiquitination	KAG0237110.1	JAAAIY010000102.1	77341	78568
Mortierellomycotina	Actinomortierella wolfii	FANCJ	core	KAG0236526.1	JAAAIY010000107.1	70594	80656
Mortierellomycotina	Actinomortierella wolfii	REV3	repair	KAG0235930.1	JAAAIY010000114.1	61795	65877
Mortierellomycotina	Actinomortierella wolfii	FANCI	ID	KAG0228412.1	JAAAIY010000238.1	2427	8555
Mortierellomycotina	Actinomortierella wolfii	FANCM	core	KAG0228274.1	JAAAIY010000240.1	4176	11370
Mortierellomycotina	Actinomortierella wolfii	UBP1	deubiquitination	KAG0228194.1	JAAAIY010000242.1	1776	4844
Mortierellomycotina	Actinomortierella wolfii	UBE2T	ubiquitination	KAG0228029.1	JAAAIY010000247.1	5936	7535
Mortierellomycotina	Actinomortierella wolfii	FANCO	core	KAG0227665.1	JAAAIY010000257.1	4755	6243
Mortierellomycotina	Actinomortierella wolfii	EME1	endonuclease	KAG0227374.1	JAAAIY010000265.1	24672	28087
Mortierellomycotina	Actinomortierella wolfii	REV3	repair	KAG0222212.1	JAAAIY010000473.1	4655	12136
Mortierellomycotina	Mortierella polycephala	UBE2T	ubiquitination	KAG0267165.1	JAAAJA010000007.1	91241	92168
Mortierellomycotina	Mortierella polycephala	MHF2	activation	KAG0266589.1	JAAAJA010000015.1	40625	41303
Mortierellomycotina	Mortierella polycephala	XPF	endonuclease	KAG0264658.1	JAAAJA010000046.1	4298	7943
Mortierellomycotina	Mortierella polycephala	UBE2T	ubiquitination	KAG0264422.1	JAAAJA010000051.1	70327	71310
Mortierellomycotina	Mortierella polycephala	SLX1	endonuclease	KAG0263810.1	JAAAJA010000064.1	13043	14142
Mortierellomycotina	Mortierella polycephala	ATR	ubiquitination	KAG0263666.1	JAAAJA010000069.1	42967	52009
Mortierellomycotina	Mortierella polycephala	ERCC1	endonuclease	KAG0263331.1	JAAAJA010000077.1	36141	37791
Mortierellomycotina	Mortierella polycephala	UBE2T	ubiquitination	KAG0262672.1	JAAAJA010000092.1	13342	14624
Mortierellomycotina	Mortierella polycephala	UBP1	deubiquitination	KAG0262432.1	JAAAJA010000097.1	22379	25624
Mortierellomycotina	Mortierella polycephala	FANCI	ID	KAG0261101.1	JAAAJA010000135.1	24266	31476
Mortierellomycotina	Mortierella polycephala	FANCM	core	KAG0260623.1	JAAAJA010000149.1	25664	30953
Mortierellomycotina	Mortierella polycephala	UBE2T	ubiquitination	KAG0260589.1	JAAAJA010000150.1	36213	38134
Mortierellomycotina	Mortierella polycephala	FANCJ	core	KAG0260437.1	JAAAJA010000155.1	38007	43308
Mortierellomycotina	Mortierella polycephala	REV3	repair	KAG0259146.1	JAAAJA010000195.1	3398	8013
Mortierellomycotina	Mortierella polycephala	REV3	repair	KAG0258762.1	JAAAJA010000208.1	18683	25680
Mortierellomycotina	Mortierella polycephala	FANCJ	core	KAG0256848.1	JAAAJA010000281.1	29138	32750
Mortierellomycotina	Mortierella polycephala	UBE2T	ubiquitination	KAG0255970.1	JAAAJA010000323.1	24054	25564
Mortierellomycotina	Mortierella polycephala	UBE2T	ubiquitination	KAG0255633.1	JAAAJA010000339.1	3011	4028
Mortierellomycotina	Mortierella polycephala	REV3	repair	KAG0255213.1	JAAAJA010000361.1	10276	16171
Mortierellomycotina	Mortierella polycephala	FAN1	endonuclease	KAG0254905.1	JAAAJA010000377.1	18014	21973
Mortierellomycotina	Mortierella polycephala	MHF1	activation	KAG0254188.1	JAAAJA010000415.1	7835	9140
Mortierellomycotina	Mortierella polycephala	FANCL	core	KAG0253091.1	JAAAJA010000480.1	3623	4985
Mortierellomycotina	Mortierella polycephala	FANCD2	ID	KAG0251113.1	JAAAJA010000618.1	1150	7991
Mortierellomycotina	Mortierella polycephala	UBE2T	ubiquitination	KAG0251043.1	JAAAJA010000625.1	15616	16976
Mortierellomycotina	Mortierella polycephala	EME1	endonuclease	KAG0250925.1	JAAAJA010000634.1	13241	16083
Mortierellomycotina	Mortierella polycephala	SLX4	endonuclease	KAG0249887.1	JAAAJA010000752.1	769	8579
Mortierellomycotina	Mortierella polycephala	MUS81	endonuclease	KAG0249375.1	JAAAJA010000830.1	649	3142
Mortierellomycotina	Mortierella polycephala	FANCO	core	KAG0248987.1	JAAAJA010000886.1	6	2016
Mortierellomycotina	Actinomortierella ambigua	FANCD2	ID	KAG0270710.1	JAAAJB010000001.1	217776	223679
Mortierellomycotina	Actinomortierella ambigua	REV3	repair	KAG0270384.1	JAAAJB010000006.1	3880	9825	97
Mortierellomycotina	Actinomortierella ambigua	REV3	repair	KAG0270385.1	JAAAJB010000006.1	9922	11664
Mortierellomycotina	Actinomortierella ambigua	REV3	repair	KAG0269216.1	JAAAJB010000031.1	77873	84778
Mortierellomycotina	Actinomortierella ambigua	FANCI	ID	KAG0267401.1	JAAAJB010000076.1	76997	78378	936
Mortierellomycotina	Actinomortierella ambigua	FANCI	ID	KAG0267402.1	JAAAJB010000076.1	79314	85071
Mortierellomycotina	Actinomortierella ambigua	FAN1	endonuclease	KAG0266069.1	JAAAJB010000102.1	58940	62101	14993
Mortierellomycotina	Actinomortierella ambigua	UBE2T	ubiquitination	KAG0266065.1	JAAAJB010000102.1	47108	48302
Mortierellomycotina	Actinomortierella ambigua	FANCO	core	KAG0264648.1	JAAAJB010000134.1	40892	42739
Mortierellomycotina	Actinomortierella ambigua	ATR	ubiquitination	KAG0264158.1	JAAAJB010000146.1	46814	58648
Mortierellomycotina	Actinomortierella ambigua	UBE2T	ubiquitination	KAG0263950.1	JAAAJB010000152.1	8382	10272
Mortierellomycotina	Actinomortierella ambigua	FANCM	core	KAG0261460.1	JAAAJB010000215.1	10525	15251
Mortierellomycotina	Actinomortierella ambigua	MHF1	activation	KAG0261400.1	JAAAJB010000218.1	43680	44819	23928
Mortierellomycotina	Actinomortierella ambigua	SLX1	endonuclease	KAG0261396.1	JAAAJB010000218.1	20891	22049
Mortierellomycotina	Actinomortierella ambigua	XPF	endonuclease	KAG0259504.1	JAAAJB010000282.1	24348	29749
Mortierellomycotina	Actinomortierella ambigua	EME1	endonuclease	KAG0259118.1	JAAAJB010000296.1	2567	6347
Mortierellomycotina	Actinomortierella ambigua	ERCC1	endonuclease	KAG0258936.1	JAAAJB010000303.1	495	1855
Mortierellomycotina	Actinomortierella ambigua	FANCJ	core	KAG0258858.1	JAAAJB010000306.1	10414	16028
Mortierellomycotina	Actinomortierella ambigua	REV3	repair	KAG0255187.1	JAAAJB010000473.1	19932	24141
Mortierellomycotina	Actinomortierella ambigua	MUS81	endonuclease	KAG0253601.1	JAAAJB010000570.1	9548	12061
Mortierellomycotina	Actinomortierella ambigua	UBE2T	ubiquitination	KAG0251632.1	JAAAJB010000732.1	3658	4973
Mortierellomycotina	Actinomortierella ambigua	FANCL	core	KAG0251427.1	JAAAJB010000751.1	770	2485
Mortierellomycotina	Actinomortierella ambigua	FANCJ	core	KAG0250681.1	JAAAJB010000831.1	137	3256
Mortierellomycotina	Actinomortierella ambigua	MHF2	activation	KAG0249865.1	JAAAJB010000928.1	657	1401
Mortierellomycotina	Dissophora ornata	FANCM	core	KAF8941149.1	JAAAUD010000014.1	51071	55648
Mortierellomycotina	Dissophora ornata	MUS81	endonuclease	KAF8941018.1	JAAAUD010000018.1	18833	21341
Mortierellomycotina	Dissophora ornata	ATR	ubiquitination	KAF8940517.1	JAAAUD010000033.1	3722	14452
Mortierellomycotina	Dissophora ornata	REV3	repair	KAF8940450.1	JAAAUD010000036.1	49190	56020
Mortierellomycotina	Dissophora ornata	FANCJ	core	KAF8939783.1	JAAAUD010000060.1	28300	31801
Mortierellomycotina	Dissophora ornata	UBE2T	ubiquitination	KAF8938282.1	JAAAUD010000124.1	1868	3140
Mortierellomycotina	Dissophora ornata	REV3	repair	KAF8937609.1	JAAAUD010000156.1	19597	23854
Mortierellomycotina	Dissophora ornata	FANCI	ID	KAF8936189.1	JAAAUD010000238.1	1094	1833
Mortierellomycotina	Dissophora ornata	REV3	repair	KAF8935816.1	JAAAUD010000253.1	14127	19887
Mortierellomycotina	Dissophora ornata	FANCI	ID	KAF8935766.1	JAAAUD010000255.1	28791	31926
Mortierellomycotina	Dissophora ornata	FANCJ	core	KAF8935261.1	JAAAUD010000274.1	24751	31195
Mortierellomycotina	Dissophora ornata	FANCO	core	KAF8934453.1	JAAAUD010000307.1	3049	4881
Mortierellomycotina	Dissophora ornata	UBE2T	ubiquitination	KAF8931776.1	JAAAUD010000447.1	448	1725
Mortierellomycotina	Dissophora ornata	UBE2T	ubiquitination	KAF8931003.1	JAAAUD010000502.1	13387	15706
Mortierellomycotina	Dissophora ornata	ERCC1	endonuclease	KAF8930819.1	JAAAUD010000514.1	10827	12372
Mortierellomycotina	Dissophora ornata	MHF2	activation	KAF8930711.1	JAAAUD010000522.1	1427	2304
Mortierellomycotina	Dissophora ornata	MHF1	activation	KAF8930445.1	JAAAUD010000542.1	731	1698
Mortierellomycotina	Dissophora ornata	FANCD2	ID	KAF8927424.1	JAAAUD010000832.1	3711	10390
Mortierellomycotina	Dissophora ornata	FAN1	endonuclease	KAF8926201.1	JAAAUD010001007.1	228	4058
Mortierellomycotina	Dissophora ornata	XPF	endonuclease	KAF8925803.1	JAAAUD010001083.1	5639	9228
Mortierellomycotina	Dissophora ornata	UBE2T	ubiquitination	KAF8923976.1	JAAAUD010001527.1	2034	2988
Mortierellomycotina	Haplosporangium bisporale	SLX1	endonuclease	KAF9027572.1	JAAAUE010000044.1	818	2424
Mortierellomycotina	Haplosporangium bisporale	FANCM	core	KAF9027359.1	JAAAUE010000053.1	12140	20676
Mortierellomycotina	Haplosporangium bisporale	ATR	ubiquitination	KAF9025840.1	JAAAUE010000119.1	315	9202
Mortierellomycotina	Haplosporangium bisporale	XPF	endonuclease	KAF9013755.1	JAAAUE010000891.1	49	2444
Mortierellomycotina	Haplosporangium bisporale	MHF2	activation	KAF9009163.1	JAAAUE010001073.1	52	957
Mortierellomycotina	Haplosporangium bisporale	XPF	endonuclease	KAF9004959.1	JAAAUE010001301.1	1100	1375
Mortierellomycotina	Haplosporangium bisporale	FANCJ	core	KAF8988006.1	JAAAUE010002810.1	15113	20563
Mortierellomycotina	Haplosporangium bisporale	UBE2T	ubiquitination	KAF8987345.1	JAAAUE010002843.1	12744	14259
Mortierellomycotina	Haplosporangium bisporale	FANCO	core	KAF8985933.1	JAAAUE010002927.1	10953	11983
Mortierellomycotina	Haplosporangium bisporale	FANCD2	ID	KAF8985277.1	JAAAUE010002961.1	505	6740
Mortierellomycotina	Haplosporangium bisporale	UBE2T	ubiquitination	KAF8982354.1	JAAAUE010003135.1	5730	6614
Mortierellomycotina	Haplosporangium bisporale	UBP1	deubiquitination	KAF8981935.1	JAAAUE010003169.1	805	3713
[truncated: 2,083 more rows]

## Sheet: hypergeometric_probability
Assembly	Organism	Phylum	Mean length of genes, G1 (bp)	Mean distance between genes, S1 (bp)	G1 + S1 (bp)	Total no. of genes	No. of predicted FA genes	Min. no. of genes for co-occurrence	Total FA homologs predicted in fungi	P(2/37 genes are FA co-occurring within 250kb)
GCA_000002525.2	Yarrowia lipolytica CLIB122	Ascomycota	12.0548	818.361	830.416	7139	15	2	32	0.00193502
GCA_000002945.1	Schizosaccharomyces pombe	Ascomycota	949.262	370.094	1319.36	6941	17	2	32	0.00262431
GCA_000146045.2	Saccharomyces cerevisiae S288C	Ascomycota	1770.86	329.486	2100.35	6452	15	2	32	0.00235523
GCA_000146945.2	Sclerotinia sclerotiorum 1980 UF-70	Ascomycota	392.388	791.468	1183.86	14710	17	2	32	0.00060471
GCA_000149335.2	Coccidioides immitis RS	Ascomycota	594.437	619.237	1213.67	9901	19	2	32	0.00164349
GCA_000149845.2	Schizosaccharomyces japonicus yFS275	Ascomycota	442.615	431.05	873.664	5215	17	2	32	0.00454964
GCA_000150675.1	Verticillium dahliae VdLs,17	Ascomycota	438.952	761.947	1200.9	10809	16	2	32	0.000980054
GCA_000151645.1	Tuber melanosporum	Ascomycota	1002.69	3861.78	4864.48	7420	17	2	32	0.00230609
GCA_000167675.1	Trichoderma reesei QM6a	Ascomycota	473.434	905.399	1378.83	9109	15	2	32	0.00120272
GCA_000182925.2	Neurospora crassa OR74A	Ascomycota	661.448	748.693	1410.14	10572	17	2	32	0.00115678
GCA_000182965.3	Candida albicans SC5314	Ascomycota	51.403	408.982	460.385	6245	14	2	32	0.0021849
GCA_000219625.1	Zymoseptoria tritici IPO323	Ascomycota	390.46	805.498	1195.96	10941	18	2	32	0.00121348
GCA_000225545.1	Arthrobotrys oligospora ATCC 24927	Ascomycota	457.552	965.48	1423.03	11479	19	2	32	0.0012314
GCA_000230625.1	Exophiala dermatitidis NIH/UT8656	Ascomycota	560.605	520.538	1081.14	9354	19	2	32	0.00183577
GCA_001477545.1	Pneumocystis carinii B80	Ascomycota	652.756	223.455	876.211	3695	17	2	32	0.00874384
GCA_019456465.1	Bacidia gigantensis	Ascomycota	393.349	729.928	1123.28	9279	17	2	32	0.00149272
GCA_000149245.1	Cryptococcus neoformans var. grubii H99	Basidiomycota	1023.86	264.856	1288.72	8334	18	2	32	0.00206282
GCA_000149925.1	Puccinia graminis f. sp. tritici CRL 75-36-700-3	Basidiomycota	535.723	1595.15	2130.87	16235	19	2	32	0.000623686
GCA_000181695.1	Malassezia globosa CBS 7966	Basidiomycota	85.5553	339.084	424.64	4286	17	2	32	0.00660987
GCA_000182895.1	Coprinopsis cinerea okayama7#130	Basidiomycota	654.772	473.868	1128.64	13645	18	2	32	0.000787015
GCA_000204055.1	Melampsora larici-populina 98AG31	Basidiomycota	696.429	2068.5	2764.93	16255	19	2	32	0.000622176
GCA_000218685.1	Serpula lacrymans var, lacrymans S7,9	Basidiomycota	773.944	776.27	1550.21	12905	17	2	32	0.000782341
GCA_000292625.1	Dacryopinax primogenitus	Basidiomycota	611.819	532.697	1144.52	10296	17	2	32	0.00121823
GCA_000328475.2	Ustilago maydis 521	Basidiomycota	78.4206	532.867	611.288	6907	15	2	32	0.00206339
GCA_000400465.1	Wallemia ichthyophaga EXF-994	Basidiomycota	488.478	164.296	652.774	4990	14	2	32	0.0033726
GCA_000708205.1	Mixia osmundae IAM 14324	Basidiomycota	691.168	221.957	913.125	6838	16	2	32	0.00239404
GCA_000711695.1	Tilletiaria anomala UBC 951	Basidiomycota	661.8	557.036	1218.84	6868	16	2	32	0.00237381
GCA_016906535.1	Rhizoctonia solani	Basidiomycota	832.252	593.631	1425.88	12420	19	2	32	0.00105543
GCA_000182565.1	Spizellomyces punctatus DAOM BR117	Chytridiomycota	814.816	359.222	1174.04	9164	23	2	32	0.00278975
GCA_000203795.1	Batrachochytrium dendrobatidis JAM81	Chytridiomycota	878.495	511.8	1390.3	8677	19	2	32	0.00212431
GCA_006535985.1	Synchytrium microbalum	Chytridiomycota	947.932	702.087	1650.02	6304	19	2	32	0.00393613
GCA_000439145.1	Rhizophagus irregularis DAOM 181602	Glomeromycotina	368.508	1949.25	2317.76	26242	21	2	32	0.000296013
GCA_002104995.1	Linderina pennispora	Kickxellomycotina	164.857	760.37	925.227	9583	21	2	32	0.00213733
GCA_002105155.1	Lobosporangium transversale	Mortierellomycotina	635.917	750.408	1386.32	11983	22	2	32	0.00151787
GCA_001638985.1	Phycomyces blakesleeanus NRRL 1555	Mucoromycotina	602.606	790.641	1393.25	16850	26	2	32	0.00108801
GCA_002708625.1	Rhizopus microsporus ATCC 52813	Mucoromycotina	483.217	490.726	973.943	10958	28	2	32	0.00290793
GCA_000146465.1	Encephalitozoon intestinalis ATCC 50506	Microsporidia	1.02886	66.8975	67.9264	2010	6	2	32	0.00346943
GCA_000192795.1	Vavraia culicis subsp, floridensis	Microsporidia	26.6042	641.385	667.99	2825	5	2	32	0.00120421
GCA_000231115.1	Vittaforma corneae ATCC 50505	Microsporidia	33.621	269.964	303.585	2293	6	2	32	0.00268578
GCA_000250985.1	Nematocida parisii ERTm1	Microsporidia	29.3994	216.667	246.067	2724	4	2	32	0.000784838
GCA_000277815.2	Encephalitozoon hellem ATCC 50504	Microsporidia	0.102193	69.4167	69.5189	2006	5	2	32	0.00235725
GCA_000280035.1	Encephalitozoon romaleae SJ-2008	Microsporidia	1.90914	76.3491	78.2582	1882	5	2	32	0.00267014
GCA_000738915.1	Nematocida sp, 1 ERTm6	Microsporidia	0.848594	309.934	310.783	2490	4	2	32	0.000937345
GCA_000760515.2	Mitosporidium daphniae	Microsporidia	195.17	219.028	414.198	3291	5	2	32	0.000891345
GCA_000803265.1	Ordospora colligata OC4	Microsporidia	8.15168	106.54	114.691	1879	5	2	32	0.00267846
GCA_000988165.1	Nosema ceranae	Microsporidia	78.9535	543.024	621.977	3246	5	2	32	0.000915883
GCA_000146465.1	Encephalitozoon intestinalis ATCC 50506	Microsporidia	1.02886	66.8975	67.9264	2010	6	2	32	0.00346943
GCA_000192795.1	Vavraia culicis subsp, floridensis	Microsporidia	26.6042	641.385	667.99	2825	5	2	32	0.00120421
GCA_000231115.1	Vittaforma corneae ATCC 50505	Microsporidia	33.621	269.964	303.585	2293	6	2	32	0.00268578
GCA_000250985.1	Nematocida parisii ERTm1	Microsporidia	29.3994	216.667	246.067	2724	4	2	32	0.000784838
GCA_000277815.2	Encephalitozoon hellem ATCC 50504	Microsporidia	0.102193	69.4167	69.5189	2006	5	2	32	0.00235725
GCA_000280035.1	Encephalitozoon romaleae SJ-2008	Microsporidia	1.90914	76.3491	78.2582	1882	5	2	32	0.00267014
GCA_000738915.1	Nematocida sp, 1 ERTm6	Microsporidia	0.848594	309.934	310.783	2490	4	2	32	0.000937345
GCA_000760515.2	Mitosporidium daphniae	Microsporidia	195.17	219.028	414.198	3291	5	2	32	0.000891345
GCA_000803265.1	Ordospora colligata OC4	Microsporidia	8.15168	106.54	114.691	1879	5	2	32	0.00267846
GCA_000988165.1	Nosema ceranae	Microsporidia	78.9535	543.024	621.977	3246	5	2	32	0.000915883
